# Supplementary material for: Transcriptional and epigenetic dynamics of sex determining gene PdFERR and MADS-box related genes during flower development in Populus deltoides
Source: Front Plant Sci. 2025 May 13;16:1582915. doi: 10.3389/fpls.2025.1582915 (PMC12106536; doi:10.3389/fpls.2025.1582915)
Supplement: Supplementary file 2 [file Table1.xls]

## Sheet: Sheet1
Supplementary Table 5. Identification and annotation of miRNAs in P. deltoides.
miRNA_ID	Chr_ID	Strand	Precursor_Start	Precursor_End	Mature_Seq	Star_Seq	Hump_Dominance	Mature_Abundance	Loop_Abundance	Star_Abundance	Other_Abundance	Strand_Bias	Precursor_Seq	Fold_Structure	MFE	Mature_ARM	Lib_Num	matureHomo	starHomo	Flag
miR8040a	Contig00010	-	23485	23713	TTTATAATTGTTGATATGATC	TGTACAATAATTGAAAC	0.91	10	1	0	0	1	AGCTAGGTGTGGATGTACAATAATTGAAACAATGTTTTTACAAAGAGAATCACTTTTTTTATTTTTTAATAATTGGATGTTTTTAACTTCTTAAACATCCGTCATAAACAACCAAAAGAAATAAAAGTTAATAATAAAGGACATGGAATTTCTATGTTTAACTTATAATAGACAATCACTAGGTTTATTTTTAGATGTTTTATAATTGTTGATATGATCCAAGCAAAGT	.(((..((.((((((((((((((((((((((..((((((.....)))))).....((((((((((((......(((((((((..........)))))))))..............))))))))))))...........(((((((((...)))))))))..((...(((((((.........)))))))...)).)))))))..))))))).))).))))).))..)))	-41.7	Three	1	miR8040	NA	Probable
miR8040b	chr7	-	7172018	7172246	TTTATAATTGTTGATATGATC	TGTACAATAATTGAAAC	0.91	10	1	0	0	1	AGCTAGGTGTGGATGTACAATAATTGAAACAATGTTTTTACAAAGAGAATCACTTTTTTTATTTTTTAATAATTGGATGTTTTTAACTTCTTAAACATCCGTCATAAACAACCAAAAGAAATAAAAGTTAATAATAAAGGACATGGAATTTCTATGTTTAACTTATAATAGACAATCACTAGGTTTATTTTTAGATGTTTTATAATTGTTGATATGATCCAAGCAAAGT	.(((..((.((((((((((((((((((((((..((((((.....)))))).....((((((((((((......(((((((((..........)))))))))..............))))))))))))...........(((((((((...)))))))))..((...(((((((.........)))))))...)).)))))))..))))))).))).))))).))..)))	-41.7	Three	1	miR8040	NA	Probable
miR7817a	Contig00175	+	18888	19101	TTTGGTTATTGTCTCGAGACA	TTTCGATACAGTAACCAAACG	1	1751	3	78	6	1	CTTGGGTGGCGTTTGGTTATTGTCTCGAGACAGAAAAGATGGAGACAAAAACTTTTTTGGTTGAAGAGGCAGAGACAAAATAAATCTGTCTTTGTGATAATTTTAGAGTGAATTCCTGTATTTTCAAAACAAGAAGTATAAGGAGACATGTCTTATCTACCCCCACTGTCTCCGTCTCTTATGTTTCGATACAGTAACCAAACGCTACCTTGAG	...((((((((((((((((((((.((((((((....(((((((((((....((((((.....))))))(((((((((.........)))))))))((((.....((((((..((((((((((((........))))))).))))).))).))))))).........)))))))))))....)))))))).))))))))))))))))))))....	-84.7	Five	12	miR7817	NA	Known
miR7817b	Contig01135	-	831	1043	TTTGGTTATTGTCTCGAGACA	TTTCGATACAGTAACCAAACG	1	1751	3	78	6	1	CTTGGGTGGCGTTTGGTTATTGTCTCGAGACAGAAAAGATGGAGACAAAAACTTTTTTGGTTGAAGAGGCAGAGACAAAATAAATCTGTCTTTGTGATAATTTTAGAGTGAATTCCTGTATTTTCAAAACAAGAAGTATAAGGAGACATGTCTTATCTACCCCACTGTCTCCGTCTCTTATGTTTCGATACAGTAACCAAACGCTATCTTGAG	...((((((((((((((((((((.((((((((....(((((((((((....((((((.....))))))(((((((((.........)))))))))((((.....((((((..((((((((((((........))))))).))))).))).)))))))........)))))))))))....)))))))).))))))))))))))))))))....	-82.1	Five	11	miR7817	NA	Known
miR7817c	chr15	-	1502200	1502413	TTTGGTTATTGTCTCGAGACA	TTTCGATACAGTAACCAAACG	1	1751	3	78	6	1	CTTGGGTGGCGTTTGGTTATTGTCTCGAGACAGAAAAGATGGAGACAAAAACTTTTTTGGTTGAAGAGGCAGAGACAAAATAAATCTGTCTTTGTGATAATTTTAGAGTGAATTCCTGTATTTTCAAAACAAGAAGTATAAGGAGACATGTCTTATCTACCCCCACTGTCTCCGTCTCTTATGTTTCGATACAGTAACCAAACGCTACCTTGAG	...((((((((((((((((((((.((((((((....(((((((((((....((((((.....))))))(((((((((.........)))))))))((((.....((((((..((((((((((((........))))))).))))).))).))))))).........)))))))))))....)))))))).))))))))))))))))))))....	-84.7	Five	12	miR7817	NA	Known
miR7817d	chr18	-	10401104	10401307	TTTGGTTATTGTCTCGAGAT	CCTAGGACACTAACCAAACA	1	11	0	0	0	1	TTAAGTAGTGTTTGGTTATTGTCTCGAGATGGAAGAGATGTAGACAATGGAGATAGAGGGGACCTGCACCTTCATTTTGAAAGGACATAAATTCACTTCAAAATTGTCCCGGTGACAAATTTATTTTATATCTCTGTCTTTGTCCCTTCAACCAAACACGTTTACGTCCCTTTTTTCCTAGGACACTAACCAAACATAACCCTA	....((.(((((((((((.(((((...((.(((((.(((((((((..(((.....((((((((.((((((..(((((((((..((.......))..))))))).))....)))).))........................))))))))..))).....))))))))).))))).))...))))).))))))))))).))....	-56.8	Five	1	miR7817	NA	Probable
miR7833	Contig00269	+	14909	14994	TAATTAGAACTCATACTAGAC	CTAGTATGAGTTCTAATTAAG	0.95	19	1	1	0	0.95	TGCCTCGTCTTAATTAGAACTCATACTAGACAAACTAGTGGATCCTTATCTAATCCTCTAGTATGAGTTCTAATTAAGAGGTGGAA	..((.(.(((((((((((((((((((((((........(((((....)))))....))))))))))))))))))))))).).))..	-39	Five	1	miR7833	miR7833	Known
miR167a	Contig00302	+	1085	1309	AGAAACGGACACTGCACGATC	TCGGTAGCCGTTGGTTTCTCA	1	17	0	0	0	0.94	TCTTCAAACAAGAAACGGACACTGCACGATCCTCATTACTCCTACAAACGATCGGTCACCTCATTATGTGGAGGTGACCGCATGGCATTCTCTGGCTCTATAAAAGCTAGAGAAAGGCCATGCACGCAAAAAAGAGGGGGGGGAGAAAAACTGTGAGCGACCGAAAAGGAGAAGAGAAAAGGAAAAGGAGTGGACGTTCGGTAGCCGTTGGTTTCTCAAAAAGAA	((((......((((((.(((.((((.(((.(.((..(((((((..........(((((((((........)))))))))(((((((.((((((((((.......))))))))))..))))))).(((.....(.((..............)).)..))).((.....))................))))))))).).)))))))..))).))))))....)))).	-75.9	Five	1	miR167	NA	Probable
miR167b	chr10	-	10546161	10546254	TGAAGCTGCCAGCATGATCTT	GATCATGTGGCAGTTTCACC	0.99	2044	2	97	27	1	CATCTCTATCAGTTGAAGCTGCCAGCATGATCTTAGCCTTCCTCCTTTGTTGAGGAAAGAAACAGATCATGTGGCAGTTTCACCTGTTGTTGGT	.(((..((.(((.(((((((((((.((((((((...(.((((((.......)))))).)....))))))))))))))))))).))).))..)))	-39.7	Five	5	miR167	miR167	Known
miR167c	chr13	+	3076887	3076982	TGAAGCTGCCAGCATGATCTG	GATCATGTGGCAGTTTCACC	0.99	5001	41	97	33	1	CGCTATTAGTTGAAGCTGCCAGCATGATCTGAGCTTTCCTTAATTTTTCTATACGGGAAAGACTAGATCATGTGGCAGTTTCACCTATTGATGGTA	.((((((((((((((((((((.(((((((((..(((((((..((......))..)))))))..))))))))))))))))))))...))))))))).	-45.8	Five	8	miR167	miR167	Known
miR167d	chr2	-	3120151	3120241	TGAAGCTGCCAGCATGATCTA	GATCATGTGGTGGTTTCACC	1	16927	27	1	32	1	CACTAGCAGTTGAAGCTGCCAGCATGATCTAACTTCCTTGCTCTTTATCAAGGATGGATTTAGATCATGTGGTGGTTTCACCTGTTGATGG	((.((((((.(((((((((((.((((((((((((((((((........)))))).))..))))))))))))))))))))).)))))).)).	-42.1	Five	9	miR167	miR167	Known
miR167e	chr2	-	3122743	3122840	TGAAGCTGCCAGCATGATCTA	GGTCATGCTGTGACAGCCTCACT	0.99	16624	144	11	75	1	AGGGAAAAAGTGAAGCTGCCAGCATGATCTATCTTTGGTTAGAGAAAGAAAGGACTAACCCTAGCTAGGTCATGCTGTGACAGCCTCACTCCTTCCTA	.(((((..(((((.(((((((((((((((((.((..((((((............))))))..)).)))))))))))).).)))).)))))..))))).	-46.8	Five	9	miR167	miR167	Known
miR167f	chr5	+	4015193	4015286	TGAAGCTGCCAGCATGATCTG	GATCATGTGGTAGTTTCATC	0.95	5001	216	136	34	1	CACTAGTAGTTGAAGCTGCCAGCATGATCTGAGCTTTCCTTAATTTTCCTATACGGGAAAGACTAGATCATGTGGTAGTTTCATCTATTGATGG	((.((((((.(((((((((((.(((((((((..(((((((..((......))..)))))))..)))))))))))))))))))).)))))).)).	-43.8	Five	5	miR167	miR167	Known
miR167g	chr5	+	22235179	22235285	TGAAGCTGCCAGCATGATCTA	GGTCATGCTCTGACAGCCTCACT	0.99	16597	67	3561	200	1	AGGGAAAAGGTGAAGCTGCCAGCATGATCTATCTTTGGTTAGAGAAGGATAGAAGCGAAAGAACTAACCCTAGCTAGGTCATGCTCTGACAGCCTCACTCCTTCCTA	.(((((..(((((.(((((.(((((((((((.((..((((((.....................))))))..)).)))))))))))..).)))).)))))..))))).	-41.2	Five	9	miR167	miR167	Known
miR167h	chr5	+	22243757	22243848	TGAAGCTGCCAGCATGATCTA	GATCATGTGGTAGTTTCACC	1	17007	30	52	55	1	CACTAGCAGTTGAAGCTGCCAGCATGATCTAAATTAACTTCCTTCTCTATCAAGGATGGATTAGATCATGTGGTAGTTTCACCTGCTGATGG	((.((((((.(((((((((((.((((((((((.....(.(((((.......))))).)..))))))))))))))))))))).)))))).)).	-42.8	Five	7	miR167	miR167	Known
miR167i	chr8	+	11134510	11134602	TGAAGCTGCCAGCATGATCTT	GATCATGTGGCAGTTTCACC	0.99	2050	2	97	27	1	CACCACTATCAGTTGAAGCTGCCAGCATGATCTTAACCTCCCTCCTTTGTCGAGGAAAGAACAGATCATGTGGCAGTTTCACCTGAAGTTGGT	.((((((.((((.(((((((((((.((((((((.......((((.......)))).......))))))))))))))))))).)))))).))))	-42.9	Five	5	miR167	miR167	Known
miR156a	Contig00862	-	11333	11439	TTGACAGAAGATAGAGAGCAC	GCTCTCTAGTCTTCTGTCATCA	1	314	1	2	0	1	GGTGATGTTGTTGACAGAAGATAGAGAGCACAGATGATGAAATGCATGGAGCTTAATCGCATCTCACTCCTTTGTGCTCTCTAGTCTTCTGTCATCACCTTCAGCCC	(((((.(.((.(((((((((((((((((((((((.(((((.((((((........)).)))).))).)).)))))))))))).))))))))))).)).).))).)).	-49.5	Five	16	miR156	miR157	Known
miR156b	Contig02204	-	37539	37644	TTGACAGAAGATAGAGAGCAC	GCTCTCTTTTCTTCTGTCAACA	1	314	1	0	0	1	GGTACTTTCGTTGACAGAAGATAGAGAGCACAGCTACATGTAATCGAGAATTAGTCCTGTAGAAGTGCAGTTTGTGCTCTCTTTTCTTCTGTCAACAGAATTTTTT	......(((((((((((((((.(((((((((((((.(((.....((.((.....)).)).....))).)).)))))))))))..)))))))))))).)))......	-41.2	Five	18	miR156	miR156	Probable
miR156c	chr1	+	33844534	33844640	TTGACAGAAGATAGAGAGCAC	GCTCTCTTTTCTTCTGTCAACA	0.99	180	0	0	1	0.96	GGTGCTTTCGTTGACAGAAGATAGAGAGCACAGCTACATGTAATCGAGAATTAGTCCTGTAGAAGTGCAGTTTGTGCTCTCTTTTCTTCTGTCAACAGAATTGTTTT	......(((((((((((((((.(((((((((((((.(((.....((.((.....)).)).....))).)).)))))))))))..)))))))))))).))).......	-41.2	Five	3	miR156	miR156	Probable
miR156d	chr12	-	4796485	4796580	TTGACAGAAGATAGAGAGCAC	GCTCTCTATGCTTCTGCCATC	1	314	1	0	0	1	TGTGATGTTGTTGACAGAAGATAGAGAGCACAGATGATGTTTTGCAGTAGACTCTGCATCTCACTCCTTTGTGCTCTCTATGCTTCTGCCATCACC	.((((((.....(.((((((((((((((((((((.((((...(((((......)))))...)).)).)))))))))))))).))))))))))))).	-44.7	Five	18	miR156	miR156	Probable
miR156e	chr15	-	4316356	4316459	TTGACAGAAGATAGAGAGCAC	GCTCTCTATGCTTCTGTCATCA	1	314	1	0	0	1	GGTGATGTTGTTGACAGAAGATAGAGAGCACAGATGATGATATGCAATGGACTCTGCATCCCACTCCTTTGTGCTCTCTATGCTTCTGTCATCACTTTCAGCCC	(((((...((.(((((((((((((((((((((((.((((..(((((........)))))..)).)).)))))))))))))).))))))))).))...))).)).	-48.4	Five	18	miR156	miR156	Probable
miR156f	chr17	+	13298507	13298613	TTGACAGAAGATAGAGAGCAC	GCTCTCTAGTCTTCTGTCATCA	1	314	1	2	0	1	GGTGATGTTGTTGACAGAAGATAGAGAGCACAGATGATGAAATGCATGGAGCTTAATCGCATCTCACTCCTTTGTGCTCTCTAGTCTTCTGTCATCACCTTCAGCCC	(((((.(.((.(((((((((((((((((((((((.(((((.((((((........)).)))).))).)).)))))))))))).))))))))))).)).).))).)).	-49.5	Five	18	miR156	miR157	Known
miR156g	chr18	-	1422558	1422752	TTGACAGAAGAGAGTGAGCAC	GCTTGCTTGTTTTCTTTCCCCT	0.83	20	0	0	4	1	TTGTTTCTCAGATCTGACTCATTCTTTTGTACATTTTATGCTCTCTCTTTCCTTTCCATTTTTGGGTATGTTTTATCTTCCACTCAGAGCTCAAAACTACAACAGAAAAGGTTTTGCTTGCTTGTTTTCTTTCCCCTTTTTTCCAGCTTCTGGGACATTAGAAATTGACAGAAGAGAGTGAGCACACAGAGGCAT	.(((((((.......((((..((((.(((((..((((..(((((..........((((....))))...................)))))..)))).))))).))))..)))).(((((((((.((((((.((...((((((((((...))))))....))))...)).)))))))))))))))...))))))).	-39.3	Three	1	miR156	NA	Probable
miR156h	chr18	-	12769986	12770093	TGCTCACTTCTCTTCTGTCAGC	CTGACAGAAGAGAGTGAGCACA	0.98	171	1	0	3	1	ACAAGAGAAAGACTGACAGAAGAGAGTGAGCACACACGAAAGCTAATTGTATGAAAGCATACCATTGCAGGGTGTGTGCTCACTTCTCTTCTGTCAGCTTACATTTGC	.((((.(.(((.(((((((((((((((((((((((((....((.(((.(((((....))))).)))))...)))))))))))).)))))))))))))))).).)))).	-57.4	Three	15	miR156	miR156	Probable
miR156i	chr4	-	8140513	8140619	TTGACAGAAGATAGAGAGCAC	GCTCTCTAGGCTTCTGTCATC	1	298	0	13	0	0.99	TGGTGATGTTGTTGACAGAAGATAGAGAGCACTGATGATGAAATGCATGGAGCTTAATTGCATCTCACTCCTTTGTGCTCTCTAGGCTTCTGTCATCACCTTCAGCC	.(.(((.(.((.(((((((((.((((((((((.((.(((((.(((((...........))))).))).)).)).))))))))))..))))))))).)).).))).).	-45.1	Five	15	miR156	miR157	Known
miR395a	Contig01276	-	8160	8260	CTGAAGTGTTTGGGGGAACTC	TTCCTCTGAGCACTTCAATGG	0.9	766	19	5	71	1	GTCCTCTAGAGTTCCTCTGAGCACTTCAATGGGGATCTTCCATCGACCTGAAAGAGTATTATCATTCCTACTGAAGTGTTTGGGGGAACTCCTGGTGTCGT	...(.(((((((((((((((((((((((.((((((((((.((......)).)))).........)))))).))))))))))))))))))).)))).)....	-40.1	Three	11	miR395	NA	Known
miR395b	Contig01276	-	10953	11056	CTGAAGTGTTTGGGGGAACTC	GTTCCTCTGAGCACTTCATTG	0.97	309	0	0	11	1	AGTGTTCCCTAGAGTTCCTCTGAGCACTTCATTGGGGATCTTCCATCGACCTGAAAGAGTATTATCATTCCTACTGAAGTGTTTGGGGGAACTCCTGGTGTCAT	.(((...((..((((((((((((((((((((.((((((((((.((......)).)))).........)))))).))))))))))))))))))))..))...)))	-42.5	Three	8	miR395	miR395	Probable
miR395c	Contig01276	+	12104	12217	TGAAGTGTTTGGGGGAACTC	GTTTCCCTGACCACTTCACT	1	25	0	0	0	1	CTGTCCCCCGGAGTTTCCCTGACCACTTCACTGGGGCTATAATTCTACTCTTCGTGTTCAAGGGTAGCGGCAACCCTTCCTCTATGAAGTGTTTGGGGGAACTCTGGGTGGCAT	.((((.((((((((((((((((.(((((((..((((........((((((((.(....)))))))))...........))))..))))))).)))))))))))))))).)))).	-54.1	Three	2	miR395	miR395	Probable
miR395d	chr16	-	12968829	12968934	CTGAAGTGTTTGGGGGAACTC	GTTCCCCTGAGCACTTCACTG	0.92	766	0	0	71	1	GGTGTCCCCTAGAGTTCCCCTGAGCACTTCACTGGGACTCTTTGGAATGAAAGAGCAAAATCATCAATATTCCCACTGAAGTGTTTGGGGGAACTCCTGGTGTCAT	.(((.(.((..((((((((((((((((((((.(((((((((((......))))))...............))))).))))))))))))))))))))..)).).)))	-52.1	Three	10	miR395	miR395	Probable
miR395e	chr16	-	15096283	15096399	TGAAGTGTTTGGGGGAACTC	GTTTCCCTGACCACTTCACT	1	25	0	0	0	1	TAGCTGTCCCATGGAGTTTCCCTGACCACTTCACTGGGGCTATAATTCTACTCTTCGTGTTCAAGGGTAGCGGCAACCCTTCCTCTATGAAGTGTTTGGGGGAACTCTGGGTGGCAT	..((((.((((..((((((((((((.(((((((..((((........((((((((.(....)))))))))...........))))..))))))).))))))))))))))))))))..	-49	Three	2	miR395	miR395	Probable
miR395f	chr16	+	15097437	15097533	CTGAAGTGTTTGGGGGAACTC	GTTCCTCTGAGCACTTCATTG	0.9	766	1	0	84	1	CCTAGAGTTCCTCTGAGCACTTCATTGGGGATCTTCCATCGACCTGAAAGAGTATTATCATTCCTACTGAAGTGTTTGGGGGAACTCCTGGTGTCAT	((..((((((((((((((((((((.((((((((((.((......)).)))).........)))))).))))))))))))))))))))..))......	-41.2	Three	11	miR395	miR395	Probable
miR395g	chr16	+	15100310	15100410	CTGAAGTGTTTGGGGGAACTC	TTCCTCTGAGCACTTCAATGG	0.9	766	19	5	71	1	GTCCTCTAGAGTTCCTCTGAGCACTTCAATGGGGATCTTCCATCGACCTGAAAGAGTATTATCATTCCTACTGAAGTGTTTGGGGGAACTCCTGGTGTCGT	...(.(((((((((((((((((((((((.((((((((((.((......)).)))).........)))))).))))))))))))))))))).)))).)....	-40.1	Three	9	miR395	NA	Known
miR395h	chr6	+	7870704	7870803	CTGAAGTGTTTGGGGGAACTC	GTTCCCTTGAGCACTTCACTG	0.92	766	0	1	71	1	AGTGTCCCCTAGAGTTCCCTTGAGCACTTCACTGGGACCCTTCAGACCGAAAGAATATTATCTTTCCCACTGAAGTGTTTGGGGGAACTCCTGGTGTCAT	.(((.(.((..((((((((((((((((((((.(((((.............((((......))))))))).))))))))))))))))))))..)).).)))	-44.7	Three	10	miR395	NA	Known
miR395i	chr6	+	8893779	8893874	CTGAAGTGTTTGGGGGAACTC	GTTCCTCTGAGCACTTCATTG	0.9	766	0	0	84	1	CCTAGAGTTCCTCTGAGCACTTCATTGGGAATCTTCGATCAAATGAAAAAGTATTATCATTCCTACTGAAGTGTTTGGGGGAACTCCTGGTGTCAT	((..((((((((((((((((((((.(((((((....(((..((((......)))))))))))))).))))))))))))))))))))..))......	-40.9	Three	11	miR395	miR395	Probable
miR395j	chr6	+	8897921	8898016	CTGAAGTGTTTGGGGGAACTC	GTTCCTCTGAGCACTTCATTG	0.9	766	0	0	84	1	CCTAGAGTTCCTCTGAGCACTTCATTGGGAATTTTCGATCAAATGAAAGAGTATTATCATTCCTACTGAAGTGTTTGGGGGAACTCCTGGTGTCAT	((..((((((((((((((((((((.(((((((((((........))))..........))))))).))))))))))))))))))))..))......	-41.7	Three	11	miR395	miR395	Probable
miR169a	Contig01523	+	19705	19819	CCGAGCCAAGAATGACTTGCC	CAGGTTGTTCTTGGCTCTACT	0.99	2569	32	0	2	1	GTAGTAGAGTCCGAGCCAAGAATGACTTGCCGGCAGGCTAGCATTTGCTAGCTACAGGGCAATATGTATGCTAAAGTGACATTCCGCCAGGTTGTTCTTGGCTCTACTTTGCTCT	..((((((((..(((((((((((((((((.(((..(((((((....)))))))....((((.......))))...........))).))))))))))))))))).))))))))..	-50.2	Five	18	miR169	NA	Probable
miR169b	chr15	+	11603529	11603655	TAGCCAAGGACGACTAGCCT	GCAGTCTCCTTTGGCTATC	1	12	0	1	0	1	GAGGGTTTGGTAGCCAAGGACGACTAGCCTATTTCCTCCATGGGGTTCTAAAAAGAATGAAATGTCGTTGAGAGCTCATTGGTAGGGTTCATAGGCAGTCTCCTTTGGCTATCCTAACTGGCTCTCA	(((((((.((((((((((((.((((.((((((.(((((((..(((((((.....((........))....)))))))..))).))))...))))))))))))).)))))))))......))))))).	-55.2	Five	2	miR169	miR169	Known
miR169c	chr18	-	14934915	14935033	CCGAGCCAAGAATGACTTGCC	CCGAGTCGTTCTTGGCTCAAC	0.99	2578	34	25	3	1	AAGAGTAGAGACCGAGCCAAGAATGACTTGCCGGCAGGCTAGCAATTGCTACGTACAGAGCAATATGTATGCTAGAATGAGTATTCCGCCGAGTCGTTCTTGGCTCAACTTTGCTCTTC	((((((((((...(((((((((((((((((.(((((..((((((((((((.(.....))))))).....))))))..))......))).)))))))))))))))))..)))))))))).	-58	Five	18	miR169	NA	Known
miR169d	chr18	-	14939636	14939745	GCAAGCATCCTTGGTTCTCC	TGAGCCAAGGATGACTTGCCG	1	25	0	2	0	1	AGAGAGTGGATTTGAGCCAAGGATGACTTGCCGCAGATGCATGGTCCTTGCTGATCACATACCAAGGGGGGTTTTGGGTGGCAAGCATCCTTGGTTCTCCTTCGCTCTGT	..((((((((...((((((((((((.((((((((.((.((....((((((.((....))...))))))..)).))..))))))))))))))))))))...))))))))..	-52.7	Three	2	miR169	miR169	Known
miR169e	chr3	-	18473568	18473824	AGACGGGCTCTTATCTTTCATG	TGAAGATAAAGAGTCTTGTTTGG	0.76	657	74	10	131	1	AGAGATCCAACATGAAGATAAAGAGTCTTGTTTGGTAGCCAAGGATGACTTGCCTGTAGCCTCCCTCGGATTCATGAACACGAGCATTTATGTGGTGCTCAAAAGAAAAGGAGAGAATGATCCCAGCTTGCAGTGACAAGGTCAATCCATTGAAGTAGCGAGAAGCAGGTGATGATTTATAGCTAGAATCCACATCAGGTTCCCAGCAAGTGTCCTTGGCTAACGAGACGGGCTCTTATCTTTCATGCTGGATCTGC	..(((((((.(((((((((((.((((((.((((.((((((((((((.((((((..(.(((((.....((((((........(((((((.....))))))).........((.((......))))..(((((.....(((((.....)).))).....))))).(((..((((....)))).))).)))))).....))))).)..)))))))))))))))).)).))))))))))))))).)))))).)))))))..	-97.8	Three	10	miR169	NA	Known
miR169f	chr5	-	7162826	7162941	TAGCCAAGGGCGACTTGCCCACC	TGGGCAAGCACCTTGGCTAGC	0.97	394	3	44	9	0.99	AGAGCTTGTTTGGTAGCCAAGGGCGACTTGCCCACCACCATCTTAGTTGGGTCCAATATATTACTGGGCACCTTCCATTTGGTTTTGGGCAAGCACCTTGGCTAGCTGACAAACTC	.(((.(((((.(.(((((((((..(.((((((((..((((.....(..(((((((.........))))).))..)....))))..))))))))).))))))))).).))))).)))	-53.3	Five	5	miR169	miR169	Known
miR169g	chr6	-	6012262	6012376	CCGAGCCAAGAATGACTTGCC	CAGGTTGTTCTTGGCTCTACT	0.99	2569	32	0	2	1	GTAGTAGAGTCCGAGCCAAGAATGACTTGCCGGCAGGCTAGCATTTGCTAGCTACAGGGCAATATGTATGCTAAAGTGACATTCCGCCAGGTTGTTCTTGGCTCTACTTTGCTCT	..((((((((..(((((((((((((((((.(((..(((((((....)))))))....((((.......))))...........))).))))))))))))))))).))))))))..	-50.2	Five	18	miR169	NA	Probable
miR171a	Contig01684	+	11153	11244	GTGATATTGGTCCGGCTCATC	CGAGCCGAATCAATATCACTC	0.99	1708	19	237	6	1	CGTGATATTGGTCCGGCTCATCTTCTGTGCATAAGCATCTGAAGTTCTTCACTCATGAAGACGAGCCGAATCAATATCACTCTTGTATGCTC	.(((((((((((.((((((..((((.((((....))))..)))).((((((....)))))).)))))).)))))))))))............	-36.1	Five	18	miR171	miR171	Known
miR171b	chr1	-	32702977	32703077	TGATTGAGCCGTGCCAATATC	TGTTGGCAGAGCTCAATCAAA	0.97	11828	0	0	315	1	TATTTGGTGGAAATTTGATGTTGGCAGAGCTCAATCAAATCAAAGCACTCAATGGCTGGGTTCTTTCATCTGATTGAGCCGTGCCAATATCGCATTAAATC	.((((((((......(((((((((((..(((((((((.((.((((.(((((.....))))).)))).)).)))))))))..))))))))))))))))))).	-41.1	Three	18	miR171	miR171	Probable
miR171c	chr11	-	707442	707540	TGATTGAGCCGTGCCAATATC	TATTGGTGCGGTTCAATCAGA	0.94	11791	18	0	681	1	ATATATAACGAGATATTGGTGCGGTTCAATCAGATAGTAATGCTCCATAAGCATAGAGCTCTATTGTTTGATTGAGCCGTGCCAATATCACGTATATTT	..(((((.((.((((((((((((((((((((((((((((..((((.((....)).))))..)))))))))))))))))))))))))))).)))))))..	-50.5	Three	13	miR171	miR171	Probable
miR171d	chr12	+	1494718	1494804	CGAGCCGAATCAATATCACTC	GTGGTATTGATCCGGTTCTTC	0.99	387	0	9	4	1	CGTGGTATTGATCCGGTTCTTCTTCTGTATTTGCATCAGAAGTTCTTCGCTGAAGACGAGCCGAATCAATATCACTCTTGTACGCTT	.(((((((((((.((((((.(((((.((....((.......)).....)).))))).)))))).)))))))))))............	-30.4	Three	18	miR171	NA	Known
miR171e	chr12	+	1498896	1498993	CGAGCCGAATCAATATCACTC	CGTGGTATTGATCCGGCTCATC	0.99	387	0	30	4	1	AGCAGACATGGCGTGGTATTGATCCGGCTCATCTTCTGTATTTGCATCAGAAGTTCTTCGCTGAAGACGAGCCGAATCAATATCACTCTTGTACGCTT	(((..(((.((.(((((((((((.((((((..((((((.........)))))).(((((...))))).)))))).))))))))))))).)))..))).	-38.5	Three	18	miR171	miR171	Known
miR171f	chr12	+	12008581	12008684	TGATTGAGCCGTGCCAATATC	TGTTGGGATGGCTCAATCATG	0.96	11843	0	0	501	1	GGAGAAAGTGGGGGATGTTGGGATGGCTCAATCATGTCAAATCTCCCAAATTATGATGTTGGGTCTTTTAATCTGATTGAGCCGTGCCAATATCACACTTCTTA	.(((((.(((...((((((((.((((((((((((.((.(((...(((((.........)))))...))).)).)))))))))))).)))))))).)))))))).	-45.2	Three	17	miR171	miR171	Probable
miR171g	chr15	+	544321	544412	GTGATATTGGTCCGGCTCATC	CGAGCCGAATCAATATCACTC	0.99	1708	19	237	6	1	CGTGATATTGGTCCGGCTCATCTTCTGTGCATAAGCATCTGAAGTTCTTCACTCATGAAGACGAGCCGAATCAATATCACTCTTGTATGCTC	.(((((((((((.((((((..((((.((((....))))..)))).((((((....)))))).)))))).)))))))))))............	-36.1	Five	18	miR171	miR171	Known
miR171h	chr15	+	11202382	11202480	TGATTGAGCCGTGCCAATATC	TGTTGGGATGGCTCAATCATA	0.96	11843	0	0	502	1	AAGTGGGGGATGTTGGGATGGCTCAATCATATCAAATCTCCCAAACTATGATGTTGGGTCGTTTAATCTGATTGAGCCGTGCCAATATCACGCTAACTA	.(((((.(((((((((.((((((((((((.((.((((..(((((.(......))))))..)))).)).)))))))))))).)))))))).).)).))).	-46.1	Three	13	miR171	miR171	Probable
miR171i	chr18	-	13824650	13824760	TTGAGCCGCGCCAATATCACT	CGATGTTGGTGAGGTTCAATC	0.97	495	1	10	15	1	ACAAAGAAAGCGATGTTGGTGAGGTTCAATCCGAAGACAGATTTACACGAGTGAAAGTAAAATCCGATCTCAGATTGAGCCGCGCCAATATCACTTTTCAGAGCTCTTTGC	.(((((((((.((((((((((.(((((((((.((.(((.(((((..((........)).))))).).)))).))))))))).)))))))))).)))........)))))).	-39.8	Three	16	miR171	miR171	Known
miR171j	chr2	+	912838	912967	TGATTGAGCCGTGCCAATATC	TGTTGGCCCGGTTCACTCAGA	0.96	11963	47	37	419	1	TGTCATTGCGATGTTGGCCCGGTTCACTCAGAGAAAAGACAACATTTTTTTTCAAGAAGATCATCAAAGCTTGAAAGAATAATGGTGGTCGGTCGTCTCTGATTGAGCCGTGCCAATATCTTAGTGCTCT	.(.(((((.(((((((((.(((((((.(((((((...(((..((((((((((((((.............)))))))))).))))...))).....))))))).))))))).))))))))).))))))...	-53.9	Three	18	miR171	miR171	Known
miR171k	chr4	+	862011	862110	TGATTGAGCCGTGCCAATATC	TATTGGTACGGTTCAATCAGA	0.93	11791	5	0	899	1	AGAGAAAACGGGATATTGGTACGGTTCAATCAGAAAGTAATGCTCCCAAGAGTATAGAGTACTATTGTTTGATTGAGCCGTGCCAATATCACGTACACTC	.(((...(((.(((((((((((((((((((((((.((((.(((((...........))))).)))).))))))))))))))))))))))).)))...)))	-47.6	Three	12	miR171	miR171	Probable
miR171l	chr5	+	8489823	8489948	TGATTGAGCCGTGCCAATATC	TATTGGCCTGGTTCACTCAGA	0.96	11845	53	1264	429	1	AGTGACTATGATATTGGCCTGGTTCACTCAGATCACGACTTCAAAGCAAAGTGTCTTTCTTCTTCTTCTTCTTCTTGTTTTATGTTCGTTTGATTTGATTGAGCCGTGCCAATATCTCAGTACTCT	((((.((..(((((((((.(((((((.(((((((((((....(((((((.........................)))))))....))))..))))))).))))))).)))))))))..))))))..	-40.1	Three	18	miR171	miR171	Known
miR171m	chr6	-	5130678	5130784	TTGAGCCGCGCCAATATCACT	CGATGTTGGTGAGGTTCAATC	0.97	495	1	10	15	1	CAAAAGAAAGCGATGTTGGTGAGGTTCAATCCGAAGACGGATTTACACGTGAAAGTAATTGTAAAATACGATCTCAGATTGAGCCGCGCCAATATCACTTTCTCAGG	....((((((.((((((((((.(((((((((.((.((((..((((((.((.......))))))))...)).)))).))))))))).)))))))))).))))))....	-42.9	Three	16	miR171	miR171	Known
miR393a	Contig01960	+	12676	12785	TCCAAAGGGATCGCATTGATC	TCATGCGATCCCTTAGGAAT	0.9	778	2	2	81	1	GCTGGAGTGTTCCAAAGGGATCGCATTGATCTAATGACTCTCGATGTCTAAATCATGTTAATGTTTAGTTTTTTCGTTGGATCATGCGATCCCTTAGGAATTTTCCAGCA	(((((((.(((((.((((((((((((.((((((((((.....((...(((((.(((....))))))))...)))))))))))))))))))))))).))))).))))))).	-56.2	Five	18	miR393	miR393	Known
miR393b	chr10	-	18480677	18480759	TCCAAAGGGATCGCATTGATC	TCATGCTATCCCTTTGGATT	0.88	525	2	0	70	1	AGAGGAGGCATCCAAAGGGATCGCATTGATCCCGAGTGTCCCTGGCCATAATTTTGGATCATGCTATCCCTTTGGATTCCTCC	...(((((.((((((((((((.((((.(((((.((((.............)))).))))))))).)))))))))))).)))))	-42.7	Five	17	miR393	miR393	Probable
miR393c	chr12	-	15135471	15135580	TCCAAAGGGATCGCATTGATC	TCATGCGATCCCTTAGGAAT	0.9	778	2	2	81	1	GTTGGAGTGTTCCAAAGGGATCGCATTGATCTAATGACTTTTGATGTCTATATGATGTTAATGTTTAGTCATTTCATTGGATCATGCGATCCCTTAGGAATTTTCCAGCA	(((((((.(((((.((((((((((((.((((((((((....((((....((((.......))))...))))..)))))))))))))))))))))).))))).))))))).	-55.1	Five	18	miR393	miR393	Known
miR393d	chr15	-	14554062	14554171	TCCAAAGGGATCGCATTGATC	TCATGCGATCCCTTAGGAAT	0.9	778	2	2	81	1	GCTGGAGTGTTCCAAAGGGATCGCATTGATCTAATGACTCTCGATGTCTAAATCATGTTAATGTTTAGTTTTTTCGTTGGATCATGCGATCCCTTAGGAATTTTCCAGCA	(((((((.(((((.((((((((((((.((((((((((.....((...(((((.(((....))))))))...)))))))))))))))))))))))).))))).))))))).	-56.2	Five	18	miR393	miR393	Known
miR393e	chr8	+	3986520	3986609	TCCAAAGGGATCGCATTGATC	TCATGCTATCCCTTTGGATT	0.8	416	11	43	107	1	AGAGGAGGCATCCAAAGGGATCGCATTGATCCCAAGTGTGTCTGCCCCCCATAATTTTGGATCATGCTATCCCTTTGGATTCCTCCTTTG	((((((((.((((((((((((.((((.(((((.(((((((.........))).)))).))))))))).)))))))))))).)))))))).	-46.9	Five	15	miR393	miR393	Known
miR6421	chr1	-	2363010	2363119	TAGAGCAGATTGTAAGGGAAG	TCCCTTACAATCTACTCTTTC	0.84	1045	3	21	207	1	ATCCAAGTGGACTTCCCTTACAATCTACTCTTTCAGTTTCACAGAAGATCCAGATTAGATTTTAAGGCAAACAAATTGATAGAGCAGATTGTAAGGGAAGCCCACATGGA	.((((.((((.(((((((((((((((.((((.(((((((..(..((((((.......))))))..)......))))))).)))).))))))))))))))).)))).))))	-48.7	Three	2	miR6421	miR6421	Known
miR536a	chr1	+	4890605	4890688	CGCTCGCCAGCGTTGCACCACC	TGGTGCCACGCTGTGTGCGTC	0.98	89	2	34	1	1	AAGGTTTCAGACGCTCGCCAGCGTTGCACCACCAAAACCTGCAAAAGTTCTGATGGTGCCACGCTGTGTGCGTCTAAAATCTCT	.((((((.((((((.(((.(((((.((((((.((.(((........))).)).)))))).)))))))).)))))).))))))..	-39.5	Five	11	miR536	miR536	Known
miR536b	chr3	-	18540189	18540272	TGGTGCCACGCTGCGCGCGTC	CGCACGCTAGCGTTGCGCCACC	1	1460	3	484	1	1	GTGGTTTTAGACGCACGCTAGCGTTGCGCCACCAAAACTTGCAAGAGGAGTGATGGTGCCACGCTGCGCGCGTCTAAAATCTTT	..((((((((((((.(((.(((((.((((((.((...(((....)))...)).)))))).)))))))).))))))))))))...	-45.4	Three	18	miR536	miR536	Known
miR166a	chr1	-	6602907	6603070	TCGGACCAGGCTTCATTCCCC	GGAATGTTGTCTGGCTCGAGG	1	1035476	122	9964	1550	1	TTCTTTTGAGGGGAATGTTGTCTGGCTCGAGGTCACTAATGGGATCTATGATTTTATCTCAATTGATTGATTTTCTTTCAAATTCTAGTAAATTGAATTGAGAGATATCATGATCAACTTATATTTAATGATGTCGGACCAGGCTTCATTCCCCCCAATTGTTT	..(..(((.((((((((..((((((.((((.((((.(((...((((.(((((....(((((((...(((((((.((..........)).))))))))))))))...))))))))).........))).)))).)))).))))))..)))))))).)))..)...	-54.5	Three	18	miR166	miR166	Known
miR166b	chr10	+	10185317	10185406	TCGGACCAGGCTTCATTCCCC	GGGATGCTGTCTGATTCGAGA	1	1056074	65	3	1512	1	GGGATGCTGTCTGATTCGAGACCATTCACTTTAAGCACACATTCATCTTTCGAATGATCTCGGACCAGGCTTCATTCCCCCCAACTCAAA	((((((..(((((.(((((((.(((((........................))))).))))))).)))))..))))))............	-28.3	Three	18	miR166	miR166	Known
miR166c	chr12	+	1137579	1137682	TCGGACCAGGCTTCATTCCCC	GGAATGTTGTTTGGTTCAAGG	1	673344	2	0	761	1	TGTCTTTTGAGGGGAATGTTGTTTGGTTCAAGGCCTGGCCACCCCATGTCTTGGAATTTAAAATATCATGTCCTCGGACCAGGCTTCATTCCCCTCAATTACTG	......((((((((((((..((((((((((((((.(((.....))).)))))(((...............)))..)))))))))..))))))))))))......	-40.5	Three	15	miR166	miR166	Probable
miR166d	chr12	+	1228727	1228830	TCGGACCAGGCTTCATTCCCC	GGAATGTTGTTTGGTTCAAGG	1	673344	2	0	761	1	TGTCTTTTGAGGGGAATGTTGTTTGGTTCAAGGCCTGGCCACCCCATGTCTTGGAATTTAAAATATCATGTCCTCGGACCAGGCTTCATTCCCCTCAATTACTG	......((((((((((((..((((((((((((((.(((.....))).)))))(((...............)))..)))))))))..))))))))))))......	-40.5	Three	15	miR166	miR166	Probable
miR166e	chr13	+	4506600	4506921	TCTCGGACCAGGCTTCATTCC	AATGAAGTTTGATCCAAGATC	0.86	25603	0	83	4183	1	GGGGTGTTTGGAATGAAGTTTGATCCAAGATCCTTGTCTCTCCCGTTCATTTAGTAATGTTACTGCTAGGTTTCGCTATGTATTGATCAGTGTATACACAGCAGCTACGAGCTAGGCCTTGTGTTTCAGATTTTAGCTTCAATATAGAGTGAGCACTAGTGATTGAGTTTGATTCAAGATCCATCTCATGTGTGCTAGCTAGCTTTTAAATTTTTTATCATATCCCTACTTCCTGTTAATTCTTAGGTTTTATCTTGCAAGTTATTATATTTGGTAAACATCATGAACTGATCTCGGACCAGGCTTCATTCCTCACACCGAA	..(((((..(((((((((((((.(((.(((((............((((((.(((((....)))))..((((((.(((.(((((((....(((....)))..))).))))))).))))))(((...((((((..(((((((((.(((((((.(((((..((((.((.((((......)))).))..))))..))))).)))...............................((((........))))..)))).))).))))))....))))))...)))..)))))).))))).))).)))))))))))))..)))))...	-83.8	Three	6	miR166	miR166	Known
miR166f	chr14	+	7462239	7462381	TCGGACCAGGCTTCATTCCCC	GGAATGTTGTCTGGCTCGAGG	1	1035476	185	9942	1535	1	CTTTTTTGAGGGGAATGTTGTCTGGCTCGAGGACTTTTTCTTGATCAATCTAATCGAACTTTCTACCTGTAGATCTAGTATCTTATTTAAGATTGATCACGTATTAGGGTTGTCGGACCAGGCTTCATTCCCCCCAATCATTG	.....(((.((((((((..((((((.((((.((((((..(.(((((((((((((.(((((.((((....))))...))).))..)))..)))))))))).)....)))))).)))).))))))..)))))))).)))......	-52.3	Three	18	miR166	miR166	Known
miR166g	chr14	+	7499280	7499422	TCGGACCAGGCTTCATTCCCC	GGAATGTTGTCTGGCTCGAGG	1	1035476	185	9942	1535	1	CTTTTTTGAGGGGAATGTTGTCTGGCTCGAGGACTTTTTCTTGATCAATCTAATCGAACTTTCTACCTGTAGATCTAGTATCTTATTTAAGATTGATCACGTATTAGGGTTGTCGGACCAGGCTTCATTCCCCCCAATCATTG	.....(((.((((((((..((((((.((((.((((((..(.(((((((((((((.(((((.((((....))))...))).))..)))..)))))))))).)....)))))).)))).))))))..)))))))).)))......	-52.3	Three	18	miR166	miR166	Known
miR166h	chr15	+	25121	25216	TCGGACCAGGCTTCATTCCCC	TGAATGTTGTCTGGTTCAAGG	1	390680	0	1	708	1	TAACTTTTGTGGTGAATGTTGTCTGGTTCAAGGCCTGGCCACCACATCTCTTGGTGAATATGTCCTCGGACCAGGCTTCATTCCCCTCAATTAATG	......(((.((.(((((..(((((((((.((((.((..(((((.......)))))..)).).))).)))))))))..))))).)).)))......	-35.9	Three	10	miR166	miR166	Known
miR166i	chr15	-	431763	431857	TCGGACCAGGCTTCATTCCCC	TGAATGTTGTCTGGTTCAAGG	1	1048773	1	5	1231	1	AACTTTTGTGGTGAATGTTGTCTGGTTCAAGGCCTGGCCACCACATCTCTTGGTGAATATGTCCTCGGACCAGGCTTCATTCCCCTCAATTAATA	.....(((.((.(((((..(((((((((.((((.((..(((((.......)))))..)).).))).)))))))))..))))).)).)))......	-35.9	Three	18	miR166	miR166	Known
miR166j	chr15	+	2475070	2475179	TCGGACCAGGCTTCATTCCCC	GGGAATGTCGCCTGACTCGAGA	1	1068543	63	80	1238	1	TGAGGATGTGGGGGAATGTCGCCTGACTCGAGACAACAGGTAAACTGAAGGAATGGCCGGAGTTTAAGATCGAGTTCTCTCGGACCAGGCTTCATTCCCCTCATCCACAC	...(((((.(((((((((..(((((..((((((.(((.((((((((...((.....))..)))))...)))..))).))))))..)))))..))))))))))))))....	-48.1	Three	18	miR166	miR166	Known
miR166k	chr19	-	6883336	6883668	TCGGACCAGGCTTCATTCCTT	GGAATGAAGCTTGATCCAAGA	0.99	47523	46	0	285	1	AAAGGGGTGTTTGGAATGAAGCTTGATCCAAGATCCTTGTCTCTCCCGTTAACTTAGTCTCTGTTACTGTTAGGTTTTCATTACTGAGTGTATTTGCAGCCCCTTTGTCTGATTTTAGCATCATGAGGGGAGGAAGTGCTGGTGATCATAGGGTTTGATTCAAGATCCATTTGACTCTTCTCTTTATACCTCTCTGTGTCCTAGCTGTTAATCTGTAGTAGTCTTAATTATCCCTTACTTCTTGTTAATTTTTAGGTTTGATCTTGCAAGTAATTATATTTGGGAAATATCATAAAATGATCTCGGACCAGGCTTCATTCCTTACACCTTGCT	...(((((((..(((((((((((((.(((.(((((.((((...(((((...(((((((.......(((....))).......))))))).(((((((((........(((((..((((((...((((((((..((..(((((.((.((((((((.(((...((((((.....)).))))....))).)))...))))))))))))..))..))....(((((....))))))))))).....))))))...))))).......)))))))))........)))))......))))...))))).))).)))))))))))))..)))))))...	-89.9	Three	11	miR166	miR166	Probable
miR166l	chr2	+	2786227	2786333	TCGGACCAGGCTTCATTCCCC	GGATTGCTGTCTGGTTCGATG	1	1051592	253	35	1541	1	TAACTGTTGAGGGGATTGCTGTCTGGTTCGATGTCATTCATGTGAAGCTTTAACATTAATGTAGTATTGAGTGATTTCGGACCAGGCTTCATTCCCCCCAACTATAC	.....((((.(((((.((..(((((((((((.((((((((......((.(((....))).)).....)))))))).)))))))))))..)).))))).)))).....	-45.9	Three	16	miR166	miR166	Known
miR166m	chr2	+	7147568	7147701	TCGGACCAGGCTTCATTCCCC	GGAATGTTGTCTGGCTCGAGG	1	1035466	137	9942	1534	1	TTTTTTTGAGGGGAATGTTGTCTGGCTCGAGGACTCTTTCTTGATCAGTCTGATCAAGTTTTCTATCTTTAGATCTAATATCTTAGATCATGTGTTAGGGTCGTCGGACCAGGCTTCATTCCCCCCAATTATTG	.....(((.((((((((..((((((.((((.((((((..((((((((...)))))))).............(((((((....))))))).......)))))).)))).))))))..)))))))).)))......	-56	Three	18	miR166	miR166	Known
miR166n	chr5	-	22567411	22567516	TCGGACCAGGCTTCATTCCCC	GGATTGTCGTCTGGTTCGATG	1	1051592	569	397	1541	1	AACTGTTGAGGGGATTGTCGTCTGGTTCGATGTCATTCATGAGAAGCTCAAACATAAACGTAATATTGAATGATTTCGGACCAGGCTTCATTCCCCCCAACAATGT	...(((((.(((((.((..(((((((((((.((((((((((((...))))................)))))))).)))))))))))..)).))))).)))))....	-47.2	Three	17	miR166	miR166	Known
miR166o	chr7	+	12220431	12220535	TCGGACCAGGCTTCATTCCCC	GGAATGTTGGCTGGCTCGAAGC	1	1064157	1	64	1238	1	GTGTGTTGAGGGGAATGTTGGCTGGCTCGAAGCTTAAGCAAAGAGTATCCTAACATGAAACAACTGTTAAGGCTTCGGACCAGGCTTCATTCCCCTCAAACATAC	(((((((((((((((((..(.((((.(((((((((.((((....((.((.......)).))...)))).))))))))).)))).)..)))))))))).)))))))	-51	Three	32	miR166	miR166	Known
miR166p	chr8	-	11431400	11431502	TCGGACCAGGCTTCATTCCCC	GGAATGCTGTCTGGTTCGAGA	1	1056074	65	4	1512	1	CACAGTTGAGGGGAATGCTGTCTGGTTCGAGACCATTCACCTGAAGCGCACGCATTCATCTTTTGAGTGATCTCGGACCAGGCTTCATTCCCCCCAACTCAAA	...(((((.((((((((..(((((((((((((.((((((..((((((....)).)))).....)))))).)))))))))))))..)))))))).)))))....	-54.1	Three	18	miR166	miR166	Known
miR319a	chr1	+	7533355	7533457	TAGCTGCCGACTCATTCATCC	GTGAATGATGCGGGAGACAAAT	0.95	17	1	2	0	1	AGGATTTAATTAGCTGCCGACTCATTCATCCAAATACTGAGTTAAAGGACAAGGAGATTACCCAGTAAATGAGTGAATGATGCGGGAGACAAATTGAATCCTA	(((((((((((.(((.(((..((((((((.((..(((((.((.................)).)))))..)).))))))))..))).)).).))))))))))).	-35.6	Five	1	miR319	NA	Known
miR319b	chr12	-	5518833	5519022	ATTGGACTGAAGGGAGCTCC	TGCTCCTTTTAGTCCAATACG	0.83	41413	179	258	8145	1	AGGGGCTGAGGTGCTCCTTTTAGTCCAATACGGAGGGCTGAGAAGCGGCTAGAGCTGCCATCTCATGCATTTAGGCAATGCTTAACATTTGACGAAGAGAGGTTAAGCTTGGCCACTTGCATGGTGTGGGAGCAACTCCTTCCGCATGCTTTGCTCGCCCATTGGACTGAAGGGAGCTCCTGGTTTTACC	.((((((.(((.(((((((((((((((((..((.((((.((((.((((...(((((.((((.(((((((....(((...(((((((.(((.......))).)))))))...)))...))))))).)))).)))...))...)))).).))).)))).)).))))))))))))))))).)))))))))...	-87.8	Three	12	miR319	NA	Known
miR319c	chr13	-	10737356	10737559	TTGGACTGAAGGGAGCTCCT	GAGCTTCCTTCAGCCCACTC	0.95	915	43	0	7	1	TAATGGTGGGAGAGAGCTTCCTTCAGCCCACTCATGGATAGGAGAAAGGGGTTGAATTAGCTGCCGACTCATTCATTCAAGCACCAGTAGAAAAAAGAGGAATGGATGTTCTTTTGCTACTGTGATTGTGTGAATGATGCGGGAGATAATTTTACATCCCCTCTTTTTCTGTGCTTGGACTGAAGGGAGCTCCTTCCTTCTATT	.(((((.(((((.(((((((((((((.(((..((((((.((((((..((((..((((((.((.(((..((((((((.(((.(((.(((((..(((((((.(.....).))))))).)))))))).))).))))))))..))).)).)))))).....))))))))))))))))..))).))))))))))))).))))).)))))	-92.5	Three	17	miR319	miR319	Probable
miR319d	chr13	+	16645084	16645281	CTTGGACTGAAGGGAGCTCCC	GAGCTTTCTTCAGTCCACTCA	0.78	19332	18	43	5295	1	AAATGGTTTAAGAGAGCTTTCTTCAGTCCACTCATGGACGGGCGAAGGGTTTGGATTAGCTGCCGACTCATTCATTCAAACACAGTAGAAATTAAGGGAGCAGTATGGCTGCTATTGTGAATGTGTGAATGATGCGGGAGATAAATTTCATCCTTTTCTTCTCTGTGCTTGGACTGAAGGGAGCTCCCTTTAATCGTT	.(((((((.(((.(((((((((((((((((..((((((.(((.(((((((.....(((.((.(((..((((((((.((..((((((............((((((...))))))))))))..)).))))))))..))).)).))).....))))))).))).))))))..))))))))))))))))).))).)))))))	-82.7	Three	16	miR319	miR319	Known
miR319e	chr19	+	12032973	12033186	TTGGACTGAAGGGAGCTCCT	AGAGCTTCTTTCGGCCCACTC	0.95	915	40	0	9	1	TGAGAGAATTAATCGTGGGAGAGAGCTTCTTTCGGCCCACTCGTGGATAGGACAAAGGGGTTGAACTAGCTGCCGACTCATTCATTCAAGCACTAGTAGAAAAAAAGGCGAACGGTGTTTCTTTCGCTACTGTGATTGTGTGAATGATGCGGGAGATAATTTTCCATCCTCTCCTTTTCTGTGCTTGGACTGAAGGGAGCTCCTTCCTTCTCTT	.(((((((........(((((.(((((((((((((.(((..((((((.((((....(((((.(((.((.((.(((..((((((((.(((.(((.(((((..(((.(((((.....))))).)))..)))))))).))).))))))))..))).)).))...))).))))).))))..))))))..))).)))))))))))))))))))))))))	-80.7	Three	14	miR319	miR319	Probable
miR319f	chr19	+	17715620	17715814	CTTGGACTGAAGGGAGCTCCC	GAGCTTCCTTCAGTCCACTCA	0.79	19332	18	0	5258	1	AAATGGTTTAACAGAGCTTCCTTCAGTCCACTCATGGACGGGCGAAGGGTTTGGATTAGCTGCCGACTCATTCATTCAAACACAGTAGACAAGGAGTGGCAGCGGCTGCTATTGTGAATGTGTGAATGACGCGGGAGATTAATTTCATCCTTTTCTTCTCTGTGCTTGGACTGAAGGGAGCTCCCTTTAATTGTT	.(((((((.((..(((((((((((((((((..((((((.(((.(((((((..(((((((((.(((..((((((((.((..((((((((.((.(..((....))..)))))))))))..)).))))))))..))).)).))))))).))))))).))).))))))..)))))))))))))))))..)).)))))))	-84.2	Three	17	miR319	miR319	Probable
miR319g	chr3	+	16310422	16310613	TTGGACTGAAGGGAGCTCCC	GAGCTTTCTTCGGTCCACTA	0.97	28355	2	0	905	1	TTAATAGATAAAAGAGCTTTCTTCGGTCCACTAATAGATAGTAATAGGATTTAATTAGCTACCGACTCATTCATCCAAATGCTGAGTTATGATGAGCAAGAAGATTACCCAGTAAATGAGTGAGTGATGCGGGAGACAAATTAAATCTTAAACTTCCTATCATTGGACTGAAGGGAGCTCCCTTTACTGTTA	.((((((.((((.(((((((((((((((((...((((..(((..((((((((((((.(((.(((..((((((((.((..(((((.((.((.............)).)).)))))..)).))))))))..))).)).).)))))))))))).)))..))))...)))))))))))))))))..))))))))))	-69.4	Three	7	miR319	miR319	Probable
miR159a	chr1	+	14840285	14840472	GTGGATTGAAGGGAGCTCTT	TAGCTTTTTCATCCACCT	0.97	827	8	0	17	1	TTACCACCATGGTAGCTTTTTCATCCACCTCGGTGTCACCTATGCCCACGGTAGGAATGCCAAAAGGACCACCAAAACCACCACGATGAACTAAGAATGTTGAAGCCGTGGGATGTGAAGGTGCAGGCAGCAGAGGCATTGTCATAAGAGAGCTAATAGTGGATTGAAGGGAGCTCTTATTGAGGTAT	.((((.(.((((.(((((((((((((((((((.(((((((((((((((((((.((....((....))....)).............(.(((.......))).).)))))))).)))..)))))...))).).)))((.((........)).)).....))))).)))).)))))).)))).).)))).	-47.7	Three	7	miR159	NA	Probable
miR159b	chr12	-	4559545	4559726	TTTGGATTGAAGGGAGCTCTA	AGCTCCTTGAAGTCCAATAG	0.95	82086	2889	354	1133	1	TTAGGGAGTGGAGCTCCTTGAAGTCCAATAGAGGTTCTTGCTGGGTAGATTAAGCTGCTAAGCTATGGATCCACAGCCCTATCTATCAACTGAAGGATAGGTTTGCGGCTTGCATATCTCAGGAGCTTTATTGCCTAATGTTAGATCCCTTTTTGGATTGAAGGGAGCTCTAAACCCATAAC	...(((..(((((((((((..(((((((.(((((.(((.(((((((((...(((((.((.((.((((.(.((.(((.(((((((.((....)).))))))).))).))..).)))).)).)).)))))..)))))))..)).)))..))))))))))))..)))))))))))..))).....	-77.4	Three	7	miR159	miR159	Known
miR159c	chr14	+	6652518	6652724	ATTGGGGTGAAGGGAGCTCC	AGCTTGCTCACTCCAGATC	0.91	21	0	0	2	1	AAGAGACTCTTGGGTACCATTAAATAGGAGCTTGCTCACTCCAGATCTGAAAGGAGGTGATAGCAAACCACTTCTGCTACTTCATGAATACCCATGGGTGTGCGCGTAGCCATGGTGAGCTGCGCAGGCTAAGGGTCTGCATGTGCTAGGAGATGTGGTTGCCTTGATCTTTTTGGTATTGGGGTGAAGGGAGCTCCTATAGTCCTA	.((.((((..(((...)))....((((((((((.(((((((((((((...((((((((.(..((((.((((.(((.(((...((((...((((...(((.(((((..(((((...)).)))))))).)))..))))...))))...))).))).))))))))..).))))))))))).)))))))).)).)))))))))))))))).	-85.7	Three	2	miR159	NA	Probable
miR159d	chr14	+	6654056	6654258	CTTGGATTGAAGGGAGCTCC	AGCTTTCTTTGGTTCAAAAT	0.84	4132	0	0	803	1	ATTGCTTGTTAATTTGGGAGCTTTCTTTGGTTCAAAATGAGGAAAGAAAGAGGGTATACTCGTCTGCTTGTTCATGGATACCTCTGGGTTGCGCAGGATATATTAGTTAGAGCTGCAGCTTAAGGCCAGGTTTGCATGACCAAGGAGACGTTGCCTGCCTTCTCCTTTCGTTTCTTGGATTGAAGGGAGCTCCTACATGTATC	..(((.(((......((((((((((((((((((((...((.(((((..((((((((..(.(((((.((((.(((((.(.(((((((((((((((..(((......)))...)).))))))).))...)))).).))))).)))).)))))..)..)))))))).))))).))..))))))))))))))))))))))).)))..	-78.9	Three	12	miR159	NA	Probable
miR159e	chr15	-	4092646	4092831	TTTGGATTGAAGGGAGCTCTA	AGCTCCTTGAAGTCCAATAG	0.94	82086	4475	354	1113	1	TTATGGAGTGGAGCTCCTTGAAGTCCAATAGAAGCTCCTGCTGGGTAGATCGAGCTGCTGAGCTATGAATCCCACAGCCCTATCACCATCAGTCATTTTGATGGGCCTGCGGCTTGCATATCTCAGGAGCTTTATTACCTAATGTTAGATCTTTTTTTGGATTGAAGGGAGCTCTAAACCTTTGAT	....((..(((((((((((..(((((((.(((((.((..(((((((((...(((((.(((((.((((....((.(((.(((((((.............))))))).))).))....)))).))))).)))))..)))))))..))..)).))))).)))))))..)))))))))))..))......	-76.4	Three	8	miR159	miR159	Known
miR6425a	chr1	-	21197375	21197492	TTGTCTTCCATGGAATAGGC	TATTCCATGGAAGATAATG	0.95	20	0	0	1	1	TTACAAGCTATTGTCTTCCATGGAATAGGCAGTGATGGCGTTTGTTTTATTTTCCTGAGGTGGAGAAAAACAAGTAGACCATAACACTGTTATTCCATGGAAGATAATGACTCGTGGT	((((.((.((((((((((((((((((((.((((((((((.((((((((..(((((......)))))))))))))..).))))..))))))))))))))))))))))))).)).)))).	-52	Five	1	miR6425	miR6425	Probable
miR6425b	chr1	-	21202007	21202124	TTGTCTTCCATGGAATAGGC	TATTCCATGGAAGATAATG	0.95	20	0	0	1	1	TTACAAGCTATTGTCTTCCATGGAATAGGCAGTGATGGCGTTTGTTTTATTTTCCTGAGGTGGAGAAAAACAAGTAGACCATAACACTGTTATTCCATGGAAGATAATGACTCGTGGT	((((.((.((((((((((((((((((((.((((((((((.((((((((..(((((......)))))))))))))..).))))..))))))))))))))))))))))))).)).)))).	-52	Five	1	miR6425	miR6425	Probable
miR6427	chr1	-	23790782	23790887	TCGTAATGCTTCATTCTCACAA	GTGGGAATGAACATTATGAGA	0.92	1562	83	635	98	0.99	TTGCACGCTCTCGTAATGCTTCATTCTCACAACGGCAAAGTGTTATTGCATCATCCTAATGATTATCATCAGCCGTTGTGGGAATGAACATTATGAGACTGTGTAT	.((((((.((((((((((.(((((((((((((((((...(((.((....(((((....))))))).)))..))))))))))))))))))))))))))).)))))).	-50.5	Five	12	miR6427	miR6427	Known
miR390a	chr1	+	28619583	28619705	AAGCTCAGGAGGGATAGCGCC	CGCTATCTATCCTGAGTTCT	0.97	7135	227	348	15	1	GAGAATCTGTTAAGCTCAGGAGGGATAGCGCCATGAGCATGACAAAGTCTATGTTTGAGTTAATCTCAACAAAATCAATCCAGTCATCAGTGGCGCTATCTATCCTGAGTTCTATGGGTTCTC	((((((((((..(((((((((.((((((((((((..(.(((((........((((.(((.....)))))))...........)))))).)))))))))))).)))))))))..))))))))))	-55.7	Five	11	miR390	miR390	Known
miR390b	chr16	+	13938878	13938987	AAGCTCAGGAGGGATAGCGCC	CGCTATCCATCCTGAGTTTT	0.97	7078	225	305	33	1	AAGAATCTGTTAAGCTCAGGAGGGATAGCGCCCTAAGGATAACCACGGGCTCTTTTTATTTGGTTTTTGACTATCAGTGGCGCTATCCATCCTGAGTTTTACTGGTTCTT	(((((((.((.((((((((((.((((((((((((...((((..((.(((((..........))))).))..)))))).)))))))))).)))))))))).)).)))))))	-49	Five	11	miR390	miR390	Known
miR390c	chr6	+	8324253	8324362	AAGCTCAGGAGGGATAGCGCC	CGCTATCCATCCTGAGTTTC	0.97	7078	225	136	31	1	AAGAATCTGTTAAGCTCAGGAGGGATAGCGCCCTAAGGATAATCATGGGCTCTTCTTATGTGGTTTTTGATTCTCAGTGGCGCTATCCATCCTGAGTTTCATTGCTTCTT	(((((.(.((.((((((((((.((((((((((((.((((...(((.((((((.......).))))).))))))).)).)))))))))).)))))))))).)).).)))))	-45.6	Five	11	miR390	miR390	Known
miR390d	chr9	+	7541938	7542064	AAGCTCAGGAGGGATAGCGCC	CGCTATCTATCCTGAGTTCT	0.97	7135	226	348	15	1	GAGAATCTGTTAAGCTCAGGAGGGATAGCGCCACGAGCTGATGATAAGTTGATGTTTGATGGGTTAATCTCAACATAATCAATCCAGTCATTAGTGGCGCTATCTATCCTGAGTTCTATAGGTTCTC	((((((((((..(((((((((.((((((((((....(((((((((..((((((...((.((((.....)))).))..))))))...))))))))))))))))))).)))))))))..))))))))))	-64.4	Five	11	miR390	miR390	Known
miR6430	chr1	-	34448918	34449014	TGATGATTAATTGACTGCAAA	TGCAGTCAAGTAATCATCAAG	0.94	64	4	2	0	1	TTGTTTAGCTTGATGATTAATTGACTGCAAAAGCAACTCTCTTATTTTTTTAGGAGAGGAGTTGCCTTTGCAGTCAAGTAATCATCAAGCTAAATAC	.((((((((((((((((((.(((((((((((.((((((((((((......)))))...))))))).))))))))))).)))))))))))))))))).	-55.2	Five	5	miR6430	miR6430	Known
miR160a	chr1	+	46840394	46840512	TGCCTGGCTCCCTGTATGCC	CGTGCGAGGAGCCAAGCATA	0.99	4667	11	0	14	1	ACATGGGTTATGCCTGGCTCCCTGTATGCCACAAGCAAAGACCAATCTTTTGTTTTAGATTGGCTGTTGCCGGTGGCGTGCGAGGAGCCAAGCATACTCTCTCTTTCTCTATCTGTGTG	(((((((((((((.(((((((.((((((((((..((((((.(((((((........))))))))).))))..)))))))))).))))))).)))))..............)))))))).	-57.4	Five	16	miR160	miR160	Probable
miR160b	chr10	+	20193945	20194048	TGCCTGGCTCCCTGTATGCCA	GCGTATGAGGAGCCATGCATA	0.96	11294	78	127	441	1	ATATATTATATGTGCCTGGCTCCCTGTATGCCATTTGCAGAGCCCACCGGTTCTTCGATGGCCTCCGTGGATGGCGTATGAGGAGCCATGCATATTCACATGTA	.(((((...((((((.(((((((.((((((((((((((.(((.(((.(((....))).))).))).)))))))))))))).))))))).))))))....)))))	-50.4	Five	18	miR160	miR160	Known
miR160c	chr11	-	17849595	17849699	TGCCTGGCTCCCTGTATGCC	CGTGCGAGGAGCCAAGCATA	0.99	4667	11	0	14	1	AAATGGGTTATGCCTGGCTCCCTGTATGCCACAAGCAAAGACCAATCTCTTCTGTCTTAGATTGGCTGCTGCTGGTGGCGTGCGAGGAGCCAAGCATACTCTCTC	....((((.((((.(((((((.((((((((((.((((.((.(((((((..........)))))))))..)))).)))))))))).))))))).))))))))....	-54.9	Five	16	miR160	miR160	Probable
miR160d	chr14	-	13694774	13694869	TGCCTGGCTCCCTGGATGCCA	GCATCAGAGGAGTCATGCAGG	0.91	50	3	1	2	1	GGGATCAATCTGCCTGGCTCCCTGGATGCCAACTAAGAAATTTGTCGAGTGGTCTTGACTCTTCATAGTTGGCATCAGAGGAGTCATGCAGGTCCA	.((((....((((.((((((((((.((((((((((.(((....((((((....))))))..))).))))))))))))).))))))).)))))))).	-49.7	Five	8	miR160	NA	Known
miR160e	chr16	+	127087	127191	TGCCTGGCTCCCTGAATGCCA	GCATGAGGGGAGTCACGCAGG	0.99	1685	7	4	2	1	AAAGAATGGTCTGCCTGGCTCCCTGAATGCCATCTAGGAAGCTTGTCAAAGAGTGTTGGCAACCTCTCTAACTGGCATGAGGGGAGTCACGCAGGCCCAACAACA	.......(((((((.(((((((((..((((((..((((.((.(((((((......))))))).)).))))..))))))..))))))))).)))))))........	-51.8	Five	15	miR160	miR160	Known
miR160f	chr6	+	128610	128714	TGCCTGGCTCCCTGAATGCCA	GCATGAGGGGAGTCGAGCAGG	0.99	1687	8	326	14	1	AAAGAATGGCCTGCCTGGCTCCCTGAATGCCATCTAGGAAGCTTGTCAAAGAGTGTTGGCAACCTTTCTATTTGGCATGAGGGGAGTCGAGCAGGCCAATTAACA	......((((((((.(((((((((..((((((..(((((((.(((((((......))))))).)))))))..))))))..))))))))).)))))))).......	-60.4	Five	18	miR160	miR160	Known
miR160g	chr8	-	2463307	2463423	TGCCTGGCTCCCTGTATGCCA	GCGTATGAGGAGCCATGCATA	0.96	11294	72	127	441	1	ATCATGCATCCATATATATTATATGTGCCTGGCTCCCTGTATGCCATTTGCAGAGCCCAACGGATCTTCGATGGCCTCCGTGGATGGCGTATGAGGAGCCATGCATATTCGCATGTA	..(((((...............((((((.(((((((.((((((((((((((.(((.(((.(((....))).))).))).)))))))))))))).))))))).))))))..)))))..	-52	Five	18	miR160	miR160	Known
miR2111a	chr10	+	12384688	12384798	GAAACACTAGGATGCAGATT	ATCTGATATAATAGGCCTCAA	1	12	0	0	0	1	ACGAGAAGAAGAGAAATCATATCAGTGTTGTACATGCTTTTCCAATATCTGATATAATAGGCCTCAAAACACCTTCGTTTTGAAACACTAGGATGCAGATTTGAATATCGG	..((((((.........(((....))).........))))))(((.(((((.(((..((((..(((((((......)))))))..).)))..)))))))))))........	-21.3	Three	1	miR2111	NA	Probable
miR2111b	chr16	-	11303022	11303106	GTCCTTGGGTTGCAGATTACC	TAATCTGCATCCTGAGGTTTG	1	18	0	4	0	1	TCAGGACTTGGTAATCTGCATCCTGAGGTTTGGATCATCATGTAGTTTGATCTAGTCCTTGGGTTGCAGATTACCTCTTCCTCAC	..((((...(((((((((((.(((((((.((((((((..........)))))))).))))))).)))))))))))...))))...	-42.6	Three	2	miR2111	miR2111	Known
miR2111c	chr6	-	7248110	7248194	GTCCTTGGGTTGCAGATTACC	TAATCTGCATCCTGAGGTTTG	1	18	0	4	0	1	TCAGGATTGGGTAATCTGCATCCTGAGGTTTGGATCACCACATGTTTTGATCTAGTCCTTGGGTTGCAGATTACCTCTTCCTCAC	..((((..((((((((((((.(((((((.((((((((..........)))))))).))))))).))))))))))))..))))...	-44.1	Three	2	miR2111	miR2111	Known
miR482a	chr10	-	13347879	13348000	TTGCCGACCCCACCCATGCCAA	GGACATGGGTTGGTTCGCAAGA	0.82	2964	27	53	614	1	AGGAAGTTTCTGGACATGGGTTGGTTCGCAAGAAAATAAGATTTTTGAACTCTCTGATATTGTATATATTGTTCATGGAAAACAGTTTTCTTGCCGACCCCACCCATGCCAATGATTTCCTC	((((((((..(((.(((((((.((((.((((((((((....(((((((((.....(((((.....)))))))))).))))....)))))))))).))))..))))))))))..)))))))).	-44.1	Three	14	miR482	miR482	Known
miR482b	chr17	-	11475604	11475687	TCTTTCCGAGTCCTCCCATACC	TATGGGAGAGGCGGGAATGACT	0.97	6509	21	145	219	1	GAAGCTTCCGGTATGGGAGAGGCGGGAATGACTCTGAAAGAACTTAGAAGAGTCTTTCCGAGTCCTCCCATACCGCAGATTTCC	((((((..(((((((((((.(((.((((.((((((.............)))))).))))..)))))))))))))).)).)))).	-40.1	Three	17	miR482	miR482	Known
miR482c	chr17	+	13273236	13273325	TTACCAATACCTCTCATGCC	CATGAGGTGTTTGGCAAGA	0.97	425	3	0	8	1	TGGAAGTTGTGGGCATGAGGTGTTTGGCAAGAAAATGGATCTTTTCCTTATGATGATTTCTTACCAATACCTCTCATGCCAATGATTTCC	.(((((((((.(((((((((.((((((.((((((..(((.....))).........)))))).)))).)).))))))))).)))))))))	-33.7	Three	9	miR482	miR482	Probable
miR482d	chr5	-	1451097	1451190	TTTTCCCTACTCCACCCATCCC	GGTGGGCGAGCGGGGAAGATA	0.95	132621	24	42	7185	1	CGGAAGGTTATCGGGTGGGCGAGCGGGGAAGATAACTTTCGTTTTTGAGATATTACTTGTTATTTTCCCTACTCCACCCATCCCATAGGTTTCC	.(((((.((((.(((((((.(((.(((((((((((((((((....)))))........)))))))))))).)))..))))))).)))).)))))	-41.2	Three	18	miR482	NA	Known
miR482e	chr8	+	8486746	8486837	TCTTTCCAACGCCTCCCATACC	TATGGGAGGATTGGACAGTGC	0.99	90258	62	7790	899	1	GGAGTTACGGGTATGGGAGGATTGGACAGTGCTGCTTGGTTTTAATTAACCAAAGTCTGTTCTTTCCAACGCCTCCCATACCGGTGATCTCC	((((((((.(((((((((((.(((((.((.((.((((((((......)))).))))..)).)).)))))..))))))))))).)))).))))	-47.7	Three	21	miR482	NA	Known
miR403a	chr10	-	15377997	15378096	TTAGATTCACGCACAAACTCG	AGTTTGTTCGTGGATCTGTCG	1	10754	2	4	20	1	CTCGTATCTCTAGTTTGTTCGTGGATCTGTCGCCATCACAACCGTTCATTTCACGACCATCCAATGGCGTTAGATTCACGCACAAACTCGCGATCTGTCT	..((.(((.(.(((((((.((((((((((.((((((.......(((........)))......)))))).)))))))))).))))))).).))).))...	-32.6	Three	13	miR403	NA	Known
miR403b	chr2	+	9251019	9251152	TTAGATTCACGCACAAACTCG	GGTTTGTGCATGAATCTAATA	1	11062	0	0	19	1	GAGGCATATTTCAGGTTTGTGCATGAATCTAATATAGCTAAAAAAATCCCATCAAACACAAATTAAAATACTAGATAGCAATCAGCACTAGTTTAGTATAGTATTAGATTCACGCACAAACTCGTAATCTGTCT	.(((((.(((.(.(((((((((.((((((((((((.(((((............................(((((...((.....)).))))))))))...)))))))))))).))))))))).).))).)))))	-38.1	Three	12	miR403	NA	Probable
miR403c	chr8	+	6871315	6871412	TTAGATTCACGCACAAACTCG	TTTGTGCGTGGATCTGAGGCC	0.99	10755	125	2	20	1	CCTATCTCTGGTTTGTGCGTGGATCTGAGGCCATCACAACCGTCCACTACACGACCACCCAATGGCTTTAGATTCACGCACAAACTCGCGATCTGTCT	...(((.(.(((((((((((((((((((((((((.......(((........)))......))))))))))))))))))))))))).).)))......	-44.3	Three	13	miR403	miR472	Known
miR6434	chr10	-	15929725	15929849	ATTGATCTGGTTTACATAGAC	CTATGTATGCTTGACCAATCA	0.8	230	3	49	68	1	TCATAGACTCGGTCTATGTATGCTTGACCAATCAAGTTAGTCAGTGCAATTGATCCACCATCAGAGTTGGTTAATGCAGGGCTTACATGATTTGATTGATCTGGTTTACATAGACTAAGTCTATG	.((((((((.((((((((((.(((.((.((((((((((((((..((((.((((((.(((....).)).)))))))))).)))).....)))))))))).)).))).)))))))))).))))))))	-50.8	Three	5	NA	miR6434	Known
miR398a	chr10	+	16275495	16275608	TGTGTTCTCAGGTCACCCCTT	GGAGTGGCTCCTGAGAACACAGG	0.82	50	0	34	19	1	CGGTACACCCCAGAGGAGTGGCTCCTGAGAACACAGGGGGTGTTGGTTTTCTAGCTGCAAGCTACAAGATGGACAAAGCACTCTGTGTTCTCAGGTCACCCCTTTGGGGCACCC	.(((...(((((((((.((((..(((((((((((((((..((((.(((((.(((((...))))).))))).)))).....))))))))))))))))))).))))))))).))).	-63.5	Three	6	miR398	miR398	Known
miR398b	chr9	-	6806439	6806536	TGTGTTCTCAGGTCGCCCCTG	GGAGCGACCTGGAATCACATG	1	69	0	1	0	1	AGGATTCCTACAGGAGCGACCTGGAATCACATGTGGGCTGCACCCTCCCGGGTTATCTTGGGCAACATGTGTTCTCAGGTCGCCCCTGCCGGGATTTC	.(((((((..((((.(((((((((((.((((((((((.....))).((((((....))))))..)))))))))).)))))))).))))..))))))).	-50.4	Three	6	miR398	miR398	Known
miR172a	chr10	-	18947345	18947487	GGAATCTTGATGATGCTGCAG	GGAGCATCATCAAGATTCACA	0.96	345	0	79	18	1	CTGTTTGCCTATGGAGCATCATCAAGATTCACAAGCTTTATTAGGGCTAGTGTGTGGTGATGATGGTGGCTTCTGGTGGTCCCTTTTTTTAATCCAATAGCCCTTTGAATTGGGAATCTTGATGATGCTGCAGCGGCAATAAA	....(((((..((.((((((((((((((((.(((..((((..(((((((.((.(....((.((.((.((((......)))))).)).))....))).))))))).))))))).)))))))))))))))).))..)))))....	-57.6	Three	8	miR172	miR172	Known
miR172b	chr10	-	20514227	20514354	AGAATCTTGATGATGCTGCAT	GCAGCATCATCAAGATTCACA	0.99	1051	4	15	5	0.98	TGTTTGCAGGTGCAGCATCATCAAGATTCACATTCAAACAGATGTACGGCAGCTAGCTAGCTAGATAGATAGACAGCAATGTATTTCTTTGAAGGTGAGAATCTTGATGATGCTGCATCAGCCATAAA	.....((.(((((((((((((((((((((((.(((((..(((.(((((...(((..(((.((....)).)))..)))..))))).)))))))).))))..))))))))))))))))))).))......	-54.1	Three	12	miR172	miR172	Known
miR172c	chr4	+	21050827	21050984	AGAATCTTGATGATGCTGCAT	GTTGCATCACCAAGATTCA	1	1051	0	0	5	1	TTGTTTGCACGTGTTGCATCACCAAGATTCACATGCAAATGCATGGCCGATGATATATGTTGGAATTTTTTTAAAAAAAATATATCTTTCTTTCTTTCTGATCATCTGCCAAAGTTCTTTGGAAGTGAGAATCTTGATGATGCTGCATCAGCAATAAA	....((((..((((.((((((.((((((((((.(.((((.((.((((.((((((....(..((((..........................))))..)..)))))).))))..))..)))).).))))..)))))).)))))).))))..))))....	-44.5	Three	9	miR172	miR172	Probable
miR172d	chr8	+	2146597	2146725	AGAATCTTGATGATGCTGCAT	GCAGCATCATCAAGATTCACA	0.99	1051	3	15	5	0.98	TGTTTGCAGGTGCAGCATCATCAAGATTCACATTCAAATAGATGTACCGAAGCTATACAGCTATGTAGCTAGCTAGCAATGTATAATCATTGTAGGTGAGAATCTTGATGATGCTGCATCAGCCATAAA	.....((.((((((((((((((((((((((((((......))))).....(((((((......))))))).(((.((((((......)))))).)))..))))))))))))))))))))).))......	-54.1	Three	10	miR172	miR172	Known
miR172e	chr8	+	3580933	3581064	GGAATCTTGATGATGCTGCAG	GGAGCACCATCAAGATTCACA	0.98	345	0	9	6	1	GGAGCACCATCAAGATTCACAAACTTTATTAGGGCTAATAAGTGGTGATAATGGTGGCTTTTGGTGGTCCCTTCGTTTCAACCCAATAGCCATTTGAATTGGGAATCTTGATGATGCTGCAGCGGCAATAAA	(.((((.(((((((((((.(((..((((....(((((....(.(((...(((((.((((......))))...)))))...))))..)))))...))))))).))))))))))).)))).)............	-40.1	Three	10	miR172	miR172	Known
miR172f	chr9	-	1354587	1354726	AGAATCTTGATGATGCTGCAT	GGAGCATCATCAAGATTCA	0.99	1047	1	18	14	1	TTGTTTGCGGGTGGAGCATCATCAAGATTCACATGCAAATGCACGGCCGGTGATGTTAGAGTTAAATCTCTCTTTGTTTCTGTTCATCTGCCAAAGTTCTTTGGAAGTGAGAATCTTGATGATGCTGCATCGGCAATAAA	....((((.((((.((((((((((((((((((.(.((((.((..(((.(((((...(((((.((((......)))).))))).))))).)))...))..)))).).))))..)))))))))))))).)))).))))....	-56.2	Three	15	miR172	miR172	Known
miR172g	chr9	+	4476698	4476832	GGAATCTTGATGATGCTGCAT	GCGGCAGCATCAAGATTCACA	0.97	28	0	1	1	1	TATGTTGGCCGATGCGGCAGCATCAAGATTCACAAACTTTAAGGCTTGAGTTGGGGTGGTACACGGTCACCTCCTTTACTCGAAAGGTTCCTTAATTTCTGGTGGGAATCTTGATGATGCTGCATCGGCAAATAT	.(((((.((((((((((((.(((((((((((.((....((((((.((((((.((((.(((........))).)))).))))))......)))))).......)).))))))))))).)))))))))))).)))))	-60	Three	2	miR172	miR172	Known
miR2275a	chr10	+	20636604	20636692	TTTAATTTCCTCCAATATCTCA	AGGATTGGAGGGAATTAAACA	0.96	758	1	103	35	1	GGCCGAATGTGAGGATTGGAGGGAATTAAACAAGATTGCTTTGTTCTCTTCTTACTGTTTAATTTCCTCCAATATCTCATGTCTGACCT	((.((.(((((((((((((((((((((((((((((..............)))...)))))))))))))))))).)))))))).)).)).	-34.5	Three	12	miR2275	miR2275	Known
miR2275b	chr12	+	12795390	12795478	AGGATTGGAGGGAATTAAACA	CTTAATTTTCTCCAATACCTCA	0.98	103	1	0	1	1	GTTTTATGTGAGGATTGGAGGGAATTAAACAAAACGAAGCTCTGAGTATTTTTTTTTGCTTAATTTTCTCCAATACCTCATGTTCAGCT	(((..(((((((((((((((((((((((.(((((.((((((...)))..))).))))).))))))))))))))).))))))))..))).	-32.5	Five	3	miR2275	miR2275	Probable
miR2275c	chr18	+	15382433	15382531	AGACTTGGAGGAAACTAAAGC	TTTAATTTCCTCCAATATCTTA	0.75	23	0	13	12	1	CTTGGAAGAAAGACTTGGAGGAAACTAAAGCATTAGTCTGCTAATGCATTGTCAAAGTCTAATATATGGTTTAATTTCCTCCAATATCTTACTTTCAAC	.(((((((.((((.((((((((((.((((.((((((.((((....))........)).)))....))).)))).))))))))))..)))).))))))).	-29.8	Five	1	miR2275	miR2275	Known
miR828a	chr12	+	1650197	1650343	TCTTGCTCAAATGAGTATTCCA	AGATGCTCATTTGAGCAAGTAA	0.84	339	66	0	0	1	TTTTAATGTTTCTTGCTCAAATGAGTATTCCAAAAGCAGTAGCCTTATGCAACAAGAGCATATATTTTTTACTTGTATCACTGTAATATGATGTTGCTGGAATGCTACTGTTTCTGAGATGCTCATTTGAGCAAGTAATATTAGAAG	((((((((((.((((((((((((((((((.((.((((((((((.....((((((....(((((......(((..........)))))))).))))))......)))))))))).)).)))))))))))))))))).)))))))))).	-58.1	Five	6	miR828	NA	Probable
miR828b	chr15	+	668265	668404	TCTTGCTCAAATGAGTATTCCA	AGATGCTCATTCGAGCAAGAAA	0.94	340	20	2	2	1	TTGTAATGTTTCTTGCTCAAATGAGTATTCCAACAACAGTAGCCTTTTGAACAAGAACATATGTTTTTGCCTTGTATGGTTATGATGTTGCTGGTATCTACTGTTTCTGAGATGCTCATTCGAGCAAGAAATATTAGAAG	((.(((((((((((((((.((((((((((.((..((((((((((.......(((((((....)))))))((......)).............))...))))))))..)).)))))))))).))))))))))))))).)).	-50.1	Five	6	miR828	NA	Known
miR858	chr12	-	4445113	4445300	TCTCGTTGTCTGTTCGACCTTG	TGGCGAATGGAGAATGATC	0.94	4726	1	0	286	1	TCTGTTTGATCATGGCGAATGGAGAATGATCAGGAGACTCCTACAGATGATTTGGTCAGAAGCCCGTCTATATATATATGTGTGTGTGATTTAACTGGGTGAGTGGTTTCCACGCTACTCTTGTCAAGTGAACAATTTCTGGTTGATTTTCCTTGATCTCGTTGTCTGTTCGACCTTGAGGTTTTCAA	.........(((.((((((((((.(((((((((((((.((...(((((.((((((.(((..((((((((((((((....))))))).)))......))))(((((((......)))))))))))))))).)......))))...)).))))).)))))..))).)))))))).)).))).........	-51.4	Three	8	miR858	NA	Probable
miR162a	chr12	+	5653257	5653365	TCGATAAACCTCTGCATCCAG	GGAGGCAGCGGTTCATCGATC	1	40523	8	30	138	1	TTGGGAAGACACTGGAGGCAGCGGTTCATCGATCTCTTCCTGGCCAATTTTTTGTTTAGCACGAAAAACATGAACCGATCGATAAACCTCTGCATCCAGCGCTTCCTTT	..((((((.(.(((((.((((.((((.(((((((..(((.((.....((((((((.....)))))))))).)))..))))))).)))).)))).))))).)))))))..	-44.1	Three	18	miR162	miR162	Known
miR162b	chr15	+	5903187	5903295	TCGATAAACCTCTGCATCCAG	GGAGGCAGCGGTTCATCGATC	1	40726	4	30	138	1	TTGAGAAGACACTGGAGGCAGCGGTTCATCGATCTTTTCCTGAAGATTTTTTTGTTTTACACGAACAACACGAACCGATCGATAAACCTCTGCATCCAGTGCTTCCCTT	....((((.(((((((.((((.((((.(((((((..(((.((.........((((((.....)))))))).)))..))))))).)))).)))).)))))))))))....	-41.7	Three	17	miR162	miR162	Known
miR1424	chr12	-	7735746	7735923	CAAAATCAGCATCATTGGCAT	GGCAATATGTGGGATAGTGTT	1	11	0	0	0	1	TCTGTTCGATGAGAGCGTTAGTTTCTTTTAGTGGGGGAGGTTTATAACAAAGTCAAAATTCAACATGAATACATTGATAAAAACACTACTAGAAAGACACAAGAGGCAGTGGCAATATGTGGGATAGTGTTAAATTCAGCAGCGTGGCAAAATCAGCATCATTGGCATAAACGAGCAG	.(((((((......((.((.((.(((((((((((.(....(((((..(((.((....(((((...))))))).))))))))..).))))).)))))).))..)).)).(((.((((((((..(((..(((((............)))))..))).)))).)))).)))...)))))))	-34.8	Three	1	miR1424	NA	Probable
miR6445a	chr12	-	8565071	8565195	TTCATTCCTCTTCCTAAAATGG	ATTTTAGGAAGGGAATGAATA	0.99	40877	194	343	93	1	TTGCCACGTTGTTCATTCCTCTTCCTAAAATGGCTTCTCCTTCAATTTGAAAAAAATAAAAATTTAAGGAGAATCCAATATGAAATGAGAAGCTATTTTAGGAAGGGAATGAATACGGTGTCGGT	(((.(((..((((((((((.(((((((((((((((((((.((((..(((..........................)))..))))..)))))))))))))))))))))))))))))..))).))).	-49.9	Five	18	miR6445	miR6445	Known
miR6445b	chr15	+	7724762	7724865	TTCATTCCTCTTCCTAAAATGG	ATTTTAGGAAGGGAATGAATA	0.99	40877	203	342	152	1	GGGCACGTTGTTCATTCCTCTTCCTAAAATGGCTTCTTCTCCTTTAGTTGTTGCAATTATAGGAGAGGAGAATCCATTTTAGGAAGGGAATGAATACTGTGTCG	.((((((.((((((((((.(((((((((((((.((((((((((.((((((...)))))).))))))))))...))))))))))))))))))))))).)))))).	-60.1	Five	17	miR6445	miR6445	Known
miR477a	chr12	-	12641850	12641951	ATCTCCCTCAGAGGCTTCCAA	GGATACCTTAGGGGGAGATTG	0.89	103	11	12	3	0.98	AGAAGCTCCAATCTCCCTCAGAGGCTTCCAATATCTCAGTTTATAGTAATTGCTTCAAATAATGAGAATGTTGGATACCTTAGGGGGAGATTGAGAGCTTAC	..(((((((((((((((((.((((..((((((((((((((((..(((....)))..))))..)))).))))))))..)))).))))))))))).))))))..	-50.1	Five	11	miR477	miR477	Known
miR477b	chr12	-	12646069	12646172	ATCTCCCTCAGAGGCTTCCAA	GGATGCCTTTGGAGGAGATTG	0.92	103	11	81	5	0.97	AGAAGCTCCCAATCTCCCTCAGAGGCTTCCAATATCTCAGTTTATAGTAATTGCTTCAAATAATGAGAATGTTGGATGCCTTTGGAGGAGATTGAGAGCTTACT	..((((((.((((((((.((((((((.((((((((((((((((..(((....)))..))))..)))).)))))))).)))))))).)))))))).))))))...	-52	Five	15	miR477	miR477	Known
miR477c	chr14	+	6927720	6927829	ACTCTCCCTCAAGGCTTCCA	TGAGGCCTTTGGGGGAGAGTGG	0.99	1595	13	1559	33	1	AATCATTGTTCACTCTCCCTCAAGGCTTCCAACGCAATAACCAGCTACGTACATGTAACTGTGTTACGGCTGCAGGCTTGAGGCCTTTGGGGGAGAGTGGTCAAAAGTTG	.....(((.((((((((((((((((((((.((.((......((((..(((((((......))).))))))))...)))))))))).)))))))))))))).)))......	-44.9	Five	15	miR477	miR477	Known
miR477d	chr15	-	11864427	11864510	ACTCCCTCAAAGGTTTCCAG	GGAAACCTTTTGTGGGGGTTT	0.94	40	2	9	1	1	GAAGCTCCCAACTCCCTCAAAGGTTTCCAGCATCACATAATTGCTTCAAGTAATGGGAATGTTGGAAACCTTTTGTGGGGGTTT	.........(((((((.((((((((((((((((..(...((((((...)))))).)..)))))))))))).)))).))))))).	-36.1	Five	7	miR477	miR477	Known
miR1446a	chr12	+	12736371	12736484	TTCTGAACTCTCTCCCTCAAC	CAAGGTGGGAGGCTCAGAAAA	0.99	1510	13	0	6	1	ATCCAACTTTTTCTGAACTCTCTCCCTCAACTGCTATTCTAGAGCTTCCTGAGCTAACCCTTGTCAGGTGTTTCTGTGTAGCAGTCAAGGTGGGAGGCTCAGAAAATGTTGGCT	..(((((.((((((((.(.((((((((..((((((((.(..((((..(((((.(........)))))).))))..).))))))))..))).)))))).)))))))).)))))..	-49.8	Five	17	miR1446	NA	Probable
miR1446b	chr15	-	11864198	11864298	TTCTGAACTCTCTCCCTCAAC	CGAGGTGAGAGGTTCAGGAAA	0.98	1510	21	11	5	0.99	ATCCAACTTCTTCTGAACTCTCTCCCTCAACTGCTACTCTAGATCTTGCCAATCCCTGTCAAGTGTTTCTGTGTAGCAGTCGAGGTGAGAGGTTCAGGAAA	..........((((((((.(((((((((.((((((((.(.((((((((.((.....)).)))).))))..).)))))))).)))).)))))))))))))..	-43.4	Five	13	miR1446	miR482	Known
miR1446c	chr15	+	11973930	11974040	TTCTGAACTCTCTCCCTCAAC	CGAGGCGAGGGGGTTTCGGAAAA	0.99	1510	13	0	6	1	ATCCAACTTTTTCTGAACTCTCTCCCTCAACTGCTATTCTAGAGCTTGTTAATCCTTGTCAAGTGTTTCCCTGTAGCAGTCGAGGCGAGGGGGTTTCGGAAAATGTTGGCT	..(((((.((((((((((((((((((((.((((((((......(((((...........)))))........)))))))).)))).))))))).))))))))).)))))..	-49.6	Five	17	miR1446	NA	Probable
miR399a	chr12	+	14769897	14769993	TGCCAAAGGAGAGTTGCCCTT	GGGCACCTCTTACTTGGCAAG	1	48	0	3	0	1	GGGCACCTCTTACTTGGCAAGCAATGATGATTCTTGCAAACATTGCAGAATTTGATCTCAGTGGCTTGCCAAAGGAGAGTTGCCCTTTGACTGTTTT	(((((.(((((..(((((((((..(((.((((((.((((...)))))))))).....)))...)))))))))..))))).)))))............	-38.9	Three	6	miR399	miR399	Known
miR399b	chr3	-	15159964	15160073	CGCCAAAGGAGAGTTGCCCTC	GGCTTCTCTTCTTTGGCAGG	0.92	197	15	2	2	0.99	AACTAGTTAAAGGCTTCTCTTCTTTGGCAGGTGATGGTATAGATTACAACTTATAGCTTTAATCTAGTATTCAGTTACCCGCCAAAGGAGAGTTGCCCTCTAACTTCTTC	....(((((..(((..((((((((((((.(((((((((((((((((...((...))...)))))).)))))..)))))).))))))))))))..)))...))))).....	-40.6	Three	6	miR399	miR399	Known
miR399c	chr4	+	5025283	5025384	TGCCAAAGGAGAATTGCCCTG	GGGCTTTATCCTCCTTTGGCAAA	0.96	231	1	8	9	1	TAAAGAATAACAGGGCTTTATCCTCCTTTGGCAAACAGAACATGGAAATGAATGCCTGCATATTTCTGTTTTGCCAAAGGAGAATTGCCCTGCCATTCGATT	....((((..((((((..(...((((((((((((((((((.(((.(..........).)))..))))).))))))))))))).)..))))))..))))....	-40.2	Three	15	miR399	NA	Known
miR399d	chr4	+	5057939	5058069	TGCCAAAGGAGATTTGCCCGG	GGGCAAGCTTCCATTGGCATG	1	19	0	0	0	1	TGGGTGCAGTTGCATTACAGGGCAAGCTTCCATTGGCATGCAGCCACTAAGACACGCAATATCTAACACTTGATGCGTTCCTGTGTAGAGTGCGGCGCCATGCCAAAGGAGATTTGCCCGGCAATTCTTCT	..(((((....)))))...(((((((.((((.((((((((..(((..........(((...((((.(((..((.....))..))))))).))))))..)))))))).)))).)))))))............	-45.9	Three	1	miR399	NA	Probable
miR399e	chr4	-	5062066	5062159	TGCCAAAGGAGAATTGCCCTG	GTGCAATTCTCCTTTGGCAGA	0.96	231	2	11	9	0.99	GATGAATAACAGTGCAATTCTCCTTTGGCAGACGTCTATGGCGTTTGGACACCAACTTTGGACTGCCAAAGGAGAATTGCCCTGCCATTCAACT	..(((((..(((.((((((((((((((((((..(((((.......))))).(((....))).)))))))))))))))))).)))..)))))...	-44.3	Three	14	miR399	miR399	Known
miR399f	chr4	+	5064645	5064743	TTTGCCAAAGGAGATTTGCTC	GCAAATTTCCTTTGGCAGATA	0.9	19	1	0	1	1	AGGAGCATTGCTGAGCAAATTTCCTTTGGCAGATATATACCGCAGGTAACAAGAGCTGAAGTTGTTCATTTGCCAAAGGAGATTTGCTCACCAATTCCA	.(((..((((.(((((((((((((((((((((((..((((..(((.(......).)))..).)))..))))))))))))))))))))))).))))))).	-45.6	Three	3	miR399	miR399	Probable
miR472	chr13	+	161675	161758	TTTTCCCAACTCCACCCATCCC	GATGGGTGAGTGGGGAAGATA	0.97	54371	606	21	1220	1	CGGAAGGTTACTGGATGGGTGAGTGGGGAAGATAACTAAGCTGTGTTTGTTATTTTCCCAACTCCACCCATCCCATAGGTTTCC	.(((((.(((..((((((((((((.(((((((((((.((((...))))))))))))))).))).)))))))))..))).)))))	-44	Three	18	miR472	miR482	Known
miR5278	chr13	-	950289	950619	CATTTGCTGCAGATTATTTT	AAAATTTGCAGTGTGAA	1	10	0	0	0	1	TGCTGCACTTGGCAAAATTTGCAGTGTGAACAAGCTCAGGGATGATCCCACTCGTTAATTAGAATTTGAAGCATAATGAGAACAGGAGTGCTACACGTGTTGGCATGAAGATTCTGACTTCTCTTTGTTCCAAAGAAAGAAGATTCTGACTTCAAAATCTTGCCTCTGCAAGCCCAACAATGTCTGTGTGTATGAGCTGCCCTACAAAGAAAGAAAACAAAATGTGGCTCGCACGAATGTAGCACAAATCACACAAGGATAATTAGGGAGAACCCCAAAAAGGTTAAGCACGGCGGGAAATCATTTGCTGCAGATTATTTTTAAGTAGGTT	.(((..((((((.((((((((((((((((.(..(((..((((...)))).(((.(((((((...((((........((....))...((((((((((((((((..(((((..((.((((((((((((...))))))..))))..)).)))))))....(((((....))))).))))).))))...(((((..(((((((.......................))))))))))))...)))))))........))))..))))))).)))((((.......))))......)))..)...))))..)))))))))).)).)))))).))).	-75.9	Three	1	miR5278	NA	Probable
miR164a	chr13	-	1051996	1052082	TGGAGAAGCAGGGCACGTGCA	CACGTGCTCCCCTTCTCCAAC	1	2015	6	14	3	1	GTAGCTCTTGCTGGAGAAGCAGGGCACGTGCAAGCTCTCTCTTCAAGCTTTCCTTGCACGTGCTCCCCTTCTCCAACATGGGTTTCT	..(((((.((.((((((((..(((((((((((((..................)))))))))))))..)))))))).)).)))))...	-41.2	Five	9	miR164	miR164	Known
miR164b	chr14	+	9336352	9336455	TGGAGAAGCAGGGCACGTGCA	CACGTGCTCCCCTCCTCCAAC	0.99	2024	9	83	9	1	GTGGCTCACGCTGGAGAAGCAGGGCACGTGCAAAATCCTTCTCGGCTTCCAGATGCTGATGAAGCACTCTTTGCACGTGCTCCCCTCCTCCAACATGATTTCCT	..((.(((.(.(((((.((..(((((((((((((...(((((((((........))))).)))).....)))))))))))))..)).))))).).)))...)).	-44.1	Five	18	miR164	miR164	Known
miR164c	chr16	+	14360969	14361128	TGGAGAAGCAGGGCACGTGCA	CATGTGCCTGTCTTCCCCATC	0.99	2034	14	47	5	1	TGTGAGCAAGATGGAGAAGCAGGGCACGTGCATTACTAACTCATGCACACAGAGTGAGAGAGACATTTCTTGCTGGAGTTATGACTCTTACCTACTATAGATTTTGTTGGCTTCAGCGAGTTAGTTCTTCATGTGCCTGTCTTCCCCATCATGATCACTA	.((((.((.(((((.((((..(((((((((....((((((((...(((.....)))(((((....))))).((((((((((.((.(((..........))).))...))))))))))))))))))....)))))))))..)))).))))).)).))))..	-61.2	Five	18	miR164	miR164	Known
miR164d	chr2	+	10858502	10858591	TGGAGAAGCAGGGCACGTGCA	CACGCGCTCTTCTTCTCCAAC	0.99	2024	28	299	6	1	CGGTTCCTTGCTGGAGAAGCAGGGCACGTGCAAAATCCTGATGAAGTGCTTACACTTTGCACGCGCTCTTCTTCTCCAACAAGGGCTCCT	.((.((((((.((((((((.(((((.(((((((...........((((....))))))))))).))))).)))))))).))))))..)).	-43.8	Five	18	miR164	miR164	Known
miR164e	chr3	+	10559932	10560026	TGGAGAAGCAGGGCACATGCT	CATGTGCTCTAACTCTCCAGC	1	46	0	22	0	1	GTGAGCCATGCTGGAGAAGCAGGGCACATGCTAAATCTATCAGCTTGAAAGTCTGATAGTTTTGCATGTGCTCTAACTCTCCAGCTTGGACCCTC	.....(((.((((((((...(((((((((((.(((.(((((((((....)).))))))).))))))))))))))...)))))))).)))......	-49.1	Five	11	miR164	miR164	Known
miR164f	chr6	+	8510272	8510436	TGGAGAAGCAGGGCACGTGCA	CATGTGCCTGTCTTCCTCATC	1	2030	6	0	2	1	GTGAGCAAGATGGAGAAGCAGGGCACGTGCACTACTAACTCATGCACACAGAGAGGGAGACGCATTTCTTGCTGGAGCTACGAGTGACGACTCTTACCTACTATTGATTTTGTTAGCTCCAGTGAGTTAGTTGTTCATGTGCCTGTCTTCCTCATCATGATCACT	((((.((.(((((.((((..(((((((((.((.((((((((...........((((((......))))))((((((((((.((((....))))....................)))))))))))))))))).)).)))))))))..)))).))))).)).)))).	-63.3	Five	18	miR164	miR164	Probable
miR1861	chr13	-	10404132	10404229	GTTGAGGAAGGAACTTGAGG	CAAGTACTTTGTCAATGA	1	11	0	0	0	1	CGAGGGGTCTATGAACCCAAGTACTTTGTCAATGAAAGGGAGTAACAGTTGCTGGAACAGGAGCAGCAGTTGAGGAAGGAACTTGAGGGGGCTCGAGA	....((((((.....(((((((.((((.(((((..............((((((........)))))).))))).))))..))))).))))))))....	-26.9	Three	1	miR1861	NA	Probable
miR7827	chr13	+	12278890	12278983	TGCTAGGACCAAGTTTTCTGG	AAAAAACTTGGTCCTAGCAAA	0.99	162	0	1	1	1	TAAGCTATTTTGCTAGGACCAAGTTTTCTGGAAAATGTTAAGATTAATTAATCTTAGCATTTTCCAAAAAACTTGGTCCTAGCAAATCATTCCA	........(((((((((((((((((((.(((((((((((((((((....))))))))))))))))).)))))))))))))))))))........	-52.6	Five	7	miR7827	NA	Known
miR6439	chr16	-	80830	81094	TCTGCTTCTTGATTTGGTGCC	AGCCAAATAAAGAAGCAGAAG	0.94	1489	49	3	41	1	TATCTTCCCAGGCATATCATGTAAAGTGAATGCTGAGTAAGAAGCCAAATAAAGAAGCAGAAGCGATCATTAGCGCCGCCCTAATTAAATGCTCAACCCGTCATTTTGATCGCAACGAGTTTTCATCTGCATATGGGAAGATTTTCATGGTGAAGGATGCTGTAGCATTCAGTTTAAGTCTGATTGCAAACCTCGTGATGTATTGAGCATTTACTTAATATGCTAATGGTGACTTCTGCTTCTTGATTTGGTGCCTGAATCAACA	..........(((((.((((.....)))))))))((...((..(((((((.((((((((((((..((((((((((......(((.(((((((((((..((((............(((((....(((((.(((((((((....)))))).)))..))))).....(((.((((.......)))).)))....)))))))))..))))))))))).)))...))))))))))..)))))))))))).)))))))..))...))....	-86	Three	11	NA	miR6439	Known
miR6023	chr17	+	3776766	3777101	TTCCATGTCAAAGAGTTTTT	AGACTCTTTATTCATGGACAA	0.8	12	1	0	2	1	TTCCTCTAAAACTAAATTGCTTTAGAGGAAGAAGACTATTAAGACTCTTTATTCATGGACAAAAAAAATATAATTCTTTATGAGCAAAAAAATTATTTTATAATAAATTCAGGATACGAAGCTGGAGCCTAAGCCAAAAACTTGCGTATAGGTTAAACTTATTTATGACCCTTCAACATTTCACTATACAATATTATATTTTTACTATGAGGTATAGAGGGTTTTGTGTTTCACAAAAACATGTCAACTAAAAGTTTTTTTAGGTCAACTTTTCATTCATATACAATTTATTTTAATAATGTGATGTTCCATGTCAAAGAGTTTTTATTAGAGAAT	((((((((((.(......).)))))))))).....(((..((((((((((...((((((((..........((((..(((((((............)))))))..))))(((.........))).((((((.(((((....))).)).))))))............((((((...........((((((..(((..((....))..)))..))))))))))))(((((...)))))...........((((((....)))))).............((((((...(((......))).)))))))).))))))..))))))))))...))).....	-62	Three	1	miR6023	NA	Probable
miR3627a	chr17	+	8532494	8532633	TGTCGCAGGAGAGATGGCGCTA	GAGCCATCCTCCTGCAACAGG	0.93	25	0	0	2	1	GGGGGTTTCTTGTCGCAGGAGAGATGGCGCTAGCTAACCATGGTCATATCATATCATATGGCAAGTATTACTTGCTCTTTGTATGTATCAGCTGTAAAGATAGCTCAGCTAGAGCCATCCTCCTGCAACAGGACACCCTG	.(((((.((((((.(((((((.((((((.((((((....(((((...)))))..((((((((((((...)))))))....)))))....((((((....)))))).)))))).))))))))))))).)))))).))))).	-64.8	Five	1	miR3627	NA	Probable
miR3627b	chr17	+	8539386	8539488	TCTGTCGCTGGAAAGATGGTAC	CATCTTCCGCGACAGAACTC	0.87	68	3	0	7	1	GGGAGGGGAGTTCTGTCGCTGGAAAGATGGTACCTAGGGCTGCATATGAATGTGTATTGCAAGCAATAGGCCCCATCTTCCGCGACAGAACTCCCCTCTAACC	.((((((((((((((((((.((((.(((((..((((..(((((((((......))).))).)))..))))..)))))))))))))))))))))))))))....	-64.2	Five	4	miR3627	NA	Probable
miR396a	chr18	+	13780055	13780191	TTCCACAGCTTTCTTGAACTG	GTTCAATAAAGCTGTGGGAAG	0.98	5493	77	100	66	1	TCTTTGTATTCTTCCACAGCTTTCTTGAACTGCACCTATTAGATTAATGTTGATGTTGTTGTGCGATATGCCATGACCATATGACATTGTATTCATTTTTGCTGCGGTTCAATAAAGCTGTGGGAAGATACAAACAG	..((((((((.((((((((((((.((((((((((.(.....((.(((((((.((((.(((((((.....).)))))).)))))))))))...))......).)))))))))).)))))))))))).))))))))...	-50.7	Five	13	miR396	miR396	Known
miR396b	chr18	-	13787058	13787210	TTCCACAGCTTTCTTGAACTT	CTCAAGAAAGCTGTGGGAGA	0.79	26197	123	1126	6949	1	TGGTCATGCTTTTCCACAGCTTTCTTGAACTTCTTTGCCTTGCTTAATCTGTGTATATATAGATGATCACTACATGTACAGCTCCTATATATATAAATATATGTATGTATAGCGCCATGGAAGCTCAAGAAAGCTGTGGGAGAACATGGCAAT	..((((((.(((((((((((((((((((.(((((.((..............(((((((.(((.......))).)))))))((..(((((((((((......))))))))))).)))).))))).))))))))))))))))))).))))))...	-60.5	Five	18	miR396	miR396	Known
miR396c	chr3	+	18031190	18031282	TTCCACAGCTTTCTTGAACTT	GTTCAAGAAAGCCGTGGAATA	0.99	26161	299	0	88	0.99	CGCCATGTTTTTCCACAGCTTTCTTGAACTTCCTAGAGGTGCTGCTATACATATAACATAAGAAGTTCAAGAAAGCCGTGGAATAGCATGACC	...((((((.((((((.(((((((((((((((.((...(((........)))......)).))))))))))))))).)))))).))))))...	-39.9	Five	8	miR396	miR396	Probable
miR396d	chr6	+	5011493	5011621	TTCCACAGCTTTCTTGAACTG	GTTCAATAAAGCTGTGGGAAG	0.98	5493	77	100	58	1	TCTTGGTATTCTTCCACAGCTTTCTTGAACTGCACCTATTTGAATATTGTTGTTGATGTTGCCGTGCATGTACATATGACATTGTATTTTTTGTTGCGGTTCAATAAAGCTGTGGGAAGATACAAACAG	.....(((((.((((((((((((.((((((((((.(.....((((((...((((.(((((((...)))...))))..))))..))))))...).)))))))))).)))))))))))).)))))......	-45.6	Five	13	miR396	miR396	Known
miR396e	chr6	+	5082686	5082813	TTCCACAGCTTTCTTGAACTG	GTTCAATAAAGCTGTGGGAAG	0.98	5493	77	100	58	1	TCTTGGTATTCTTCCACAGCTTTCTTGAACTGCACCTATTTGAATATTGTTGTTGATGTTGCCGTGCATGTACATATGACATTGTATTTTTGTTGCGGTTCAATAAAGCTGTGGGAAGATACAAACAG	.....(((((.((((((((((((.((((((((((.(.....((((((...((((.(((((((...)))...))))..))))..))))))..).)))))))))).)))))))))))).)))))......	-45.2	Five	13	miR396	miR396	Known
miR396f	chr6	-	5089632	5089782	TTCCACAGCTTTCTTGAACTT	CTCAAGAAAGCCGTGGGAGA	0.88	26161	349	149	3240	1	TGGTCATGCTTTTCCACAGCTTTCTTGAACTTCCTTGCCATGCTTAACTTGTGTGTGTCTGTATATAGATCACTACATATCTGTATAGTTATACACATTTAGCTAGCTAGCACCATGGAAGCTCAAGAAAGCCGTGGGAGAACATGGCAAC	..((((((.((((((((.((((((((((.(((((.(((...(((......((((((((...(((((((((........)))))))))...))))))))......)))..)))....))))).)))))))))).)))))))).))))))...	-63.5	Five	18	miR396	miR396	Known
miR396g	chr6	-	25098268	25098399	TTTCCACGGCTTTCTTGAACT	TTCAAGAAAGCCCTGAAAAAT	0.84	1193	225	0	1	1	TCTGGGTGATTTTCCACGGCTTTCTTGAACTGTACGGATTATCAATGGCTTTTCACAAGACTGGAAGATGGTTTCCATGAAGAAGAATTGTCACAAAAACAGTTCAAGAAAGCCCTGAAAAATTATTTAGAG	(((((((((((((.((.((((((((((((((((.........((((...((((((......((((((....))))))))))))...))))........)))))))))))))))).)).))))))))))))).	-47.8	Five	12	miR396	miR396	Probable
miR396h	chr7	+	9098201	9098374	TTCCACGGCTTTCTTGAACTT	CTCAAGAAAGCCGTGGGAAAA	0.78	4685	1205	2	154	1	GTTGCATGCTTTTCCACGGCTTTCTTGAACTTGGCACTCAAGAGACATGAGAGTAAAGGGCTAGGCTTTCTTTTCTATTCCTTTCGTTCTTCGAAATTTTCTTGTTCAAAGAATCCATACATATCAGTCTCTTTAGTACAAAGCTCAAGAAAGCCGTGGGAAAATATGAAAGGA	....((((.(((((((((((((((((((.(((.(.(((.(((((((.(((..(((.((((.((((........)))).))))((((.....))))...(((((.....)))))....)))...)))))))))).))).).))).))))))))))))))))))).))))......	-60.6	Five	6	miR396	miR396	Known
miR476	chr19	-	17219469	17219572	TTGCAAAGATAGATTTACTAGC	TAGTAATCCTTCTTTGCAAAG	0.98	794	24	654	9	0.99	TATGATTAAGCTAGTAATCCTTCTTTGCAAAGTCATTTATTATTTTTCCTTTAATTACTATAATCAATGACTTTGCAAAGATAGATTTACTAGCTAAATCTTAA	...((((.(((((((((((..((((((((((((((((.(((((................))))).))))))))))))))))..)).))))))))).))))....	-40.9	Three	7	NA	miR476	Known
miR394a	chr2	-	831594	831688	TTGGCATTCTGTCCACCTCC	AGGTGGGCATACTGCCAACT	1	78381	11	0	220	1	ACAGAGTTTATTGGCATTCTGTCCACCTCCCATCTGTAGAAACTACAAGTTGTTCTACTTTCTGGAGGTGGGCATACTGCCAACTGAGCTCTGTT	((((((((((((((((...(((((((((((.....((((((.(........))))))).....)))))))))))...)))))).)))))))))).	-48.4	Five	12	miR394	miR394	Probable
miR394b	chr5	+	24525729	24525822	TTGGCATTCTGTCCACCTCC	AGGTGGGCATGCTGCCAACC	1	78348	8	1	213	1	ACAGAGTTTATTGGCATTCTGTCCACCTCCTATCTATAGAAATTAGAATATCTCTTTCATATGGAGGTGGGCATGCTGCCAACCGAGCTCTGTT	(((((((((.((((((...(((((((((((.......(((.((......)).))).......)))))))))))...))))))..))))))))).	-41.2	Five	17	miR394	miR394	Known
miR6462a	chr2	-	1271574	1271717	TTATGCGTTTTTGTCCCTCGC	TGGGGACATAAACGCATAAGG	0.97	36	1	0	0	1	GGATGAGATTAGCTGGGGACATAAACGCATAAGGATCGAAGTGGTGCAAGAGAAAAATCTGAAGAACAAAGCAATAAACGAATTTGCAGAAAACTTGCTACTTTCGCGTATCTTTATGCGTTTTTGTCCCTCGCAAATCTCATT	.(((((((((.((.(((((((.((((((((((((((((....(((((((((((....)))..........((((.........))))......))))).)))....)).)))))))))))))).))))))).)).)))))))))	-57.2	Three	6	miR6462	NA	Probable
miR6462b	chr4	+	2447875	2447993	TCTCTTATGCATTTTTGTCCC	AGCAAAGATGCATAAGAGAGA	0.88	147	0	2	21	1	GGGATCAGCAAGGAGCAAAGATGCATAAGAGAGATGTACAAGGGTAGAGAAGGGGAAGAGAAAGATCGATATCGACTACCCTTCTTTTTCTCTTATGCATTTTTGTCCCTAGCTAGTCT	.((((.(((.(((.((((((((((((((((((((.....((((((((....((....((......))....))..))))))))...)))))))))))))))))))).))).))).))))	-51	Three	5	miR6462	NA	Known
miR6462c	chr5	+	24106832	24107105	TCTCTTATGCATTTTTGTCCC	GACAAAAATGGCATAAGAGAGG	0.8	116	30	4	0	1	ACCCTTCTTTTTCTCTTATGCATTTTTGTCCCTCGCCAGTCTCGCCCATATTGTTAATTTGCTCTGATAAGGCCATGGTGCAATTCACTGAAATGAGCTACGTTCTTGTTTTCTTTTTTAAAGATGTTTATAATTTGCTCCCTCTCAAAAAGGGGAGGGGTTCTTTGCTAGGTGGAAAGAAGACAAGAACATGCTGCTTGGTGTCAGTTATTGTGCGCTATTGATGGATGGGATCGGCAGGGGACAAAAATGGCATAAGAGAGGTACAGTGGGA	.(((.....((((((((((((((((((((((((.(((.((((((.((((...........((.((....)))).((((((((....(((((..(((((...(((((((((((((((((((((((............((.(((((((......)))))))))))))))......))))))))))))))))).....)))))...))))).....))))))))..)))).)))))).))).)))))))))))).))))))))))))......))).	-108	Five	3	miR6462	NA	Known
miR6462d	chr5	+	24111123	24111397	TCTCTTATGCATTTTTGTCCC	GACAAAAATGGCATAAGAGAGG	0.8	116	30	4	0	1	ACCCTTCTTTTTCTCTTATGCATTTTTGTCCCTCGCCAGTCTCGCCCATATTGTTAATTTGCTCTGATAAGGCCATGGTGCAATTCACTGAAATGAGCTACGTTCTAGTTTTCTTTTTTTAAAAGATGTTTATAATTTGCTCCCTCTCAAAAGGGGAGGGGTTCTTTGTTAGGTGGAAAGAAGACAAGAACATGCTGCTTGGTGTCAGTTATTGTGCGCTGTTGATGGATGGGATCGGCAGGGGACAAAAATGGCATAAGAGAGGTACAGTGGGA	.(((.....((((((((((((((((((((((((.(((.((((((.((((...........((.((....)))).((((((((....(((((..(((((...(((((.(((((((((((...(((((............((.(((((((.....)))))))))))))).......))))))))))).))))).....)))))...))))).....))))))))..)))).)))))).))).)))))))))))).))))))))))))......))).	-102.2	Five	3	miR6462	NA	Known
miR6462e	chr5	+	24116929	24117042	TCTCTTATACGTTTTTGTCTC	GACAAAAATGGCATAAGAGAGG	0.89	29	4	3	0	1	GGGATCGGCAGGGGACAAAAATGGCATAAGAGAGGTACAATGGGAGGCAGGAGAAAGACCAATATCTCTGCTACCCTTCTTTTTCTCTTATACGTTTTTGTCTCTCGCCGGTCT	.((((((((.(((((((((((((..((((((((((......(((.(((((.(((.(......).)))))))).))).....)))))))))).))))))))))))).))))))))	-54.4	Three	3	miR6462	NA	Known
miR6457a	chr2	-	1285644	1285758	TAATCTCTCTGCAGAATGCTG	GCACTCTGCTGGGAGATTAGA	0.85	851	87	0	58	0.99	GAAACTAATATAATCTCTCTGCAGAATGCTGCAGAGCAACATCGTCTAGATCTGAAACATAAGATCAAGCCGCAGTTGGTTTGCTGCACTCTGCTGGGAGATTAGATTAGTTTCC	(((((((((.(((((((((.(((((.(((.(((((.((((..((.((.(((((........))))).)).))..)))).))))).))).))))).))))))))).))))))))).	-57	Five	6	miR6457	NA	Probable
miR6457b	chr2	-	1289842	1289955	TAATCTCTCTGCAGAATGCTG	GCACTCTGCTGGTAGATTAGA	0.8	851	142	0	68	0.99	GTAACTAATATAATCTCTCTGCAGAATGCTGCAAAGCAACATCGTCTAGATCTAAAACATAAGATCAAGCCGAAGTTGGTTTGCTGCACTCTGCTGGTAGATTAGATTAGTTTC	..(((((((.((((((.((.(((((.(((.(((((.((((.(((.((.(((((........))))).)).))).)))).))))).))).))))).)).)))))).)))))))..	-47.7	Five	13	miR6457	NA	Probable
miR6457c	chr5	+	24102920	24103106	TTAGTTTGGCAGCCTCTTCTC	GAAGAGTCGAGCAAAACTAAAA	0.96	480	11	0	9	0.99	TGAGGAAATAAGAGAAGAGTCGAGCAAAACTAAAAGAGGAAACTAATCTATCTCCCTGCAAAATGCTGCCAAGCAACATCGTCTAGATCTTAAATATAAGATCAAGCCGAAGTTGGTTTGCTGCACTTTGCCGGGAGATTAGATTAGTTTCCTCTTTTAGTTTGGCAGCCTCTTCTCTTATTTCCTC	.((((((((((((((((((.(..((.((((((((((((((((((((((((((((((.(((((.(((.((.((.((((.(((.((.(((((((....))))))).)).))).)))).)).)).))).))))).)))))).)))))))))))))))))))))))).)).).))))))))))))))))))	-109.4	Three	13	miR6457	NA	Probable
miR408	chr2	+	8581146	8581240	TGCACTGCCTCTTCCCTGGC	CGGGGAACAGGCAGAGCATG	0.97	451	1	0	13	1	AAGACGGGGAACAGGCAGAGCATGGATGGAGCTACTAACAGAAGTACTTGTTTTGGCTCTACCCATGCACTGCCTCTTCCCTGGCTTGTGGCTCT	(((.(((((((.((((((.((((((.((((((((..(((((......))))).)))))))).)))))).)))))).))))))).)))........	-49.1	Three	7	miR408	miR408	Probable
miR168a	chr3	-	6407517	6407679	TCGCTTGGTGCAGGTCGGGAA	CCCGCCTTGCATCAACTGAAT	0.9	3764	468	694	44	1	GGTCTCTGATTCGCTTGGTGCAGGTCGGGAACTGATTCGGCGATTTGATTGCCAGATGGCTCGACATGACTGGTTGTTATGGAAAAAGAAAAGGAAGGAAACAGGAAAAAAAACAAAGAATAGCGAATTGGATCCCGCCTTGCATCAACTGAATCGGAGGCCG	(((((((((((((.((((((((((.(((((.((((((((((.(((((.....))))).))....((((((.....))))))..........................................)))))))).))))).)))))))))).))))))))))))).	-66.3	Five	15	miR168	miR168	Known
miR168b	chr3	+	6443886	6444048	TCGCTTGGTGCAGGTCGGGAA	CCCGCCTTGCATCAACTGAAT	0.9	3764	468	694	44	1	GGTCTCTGATTCGCTTGGTGCAGGTCGGGAACTGATTCGGCGATTTGATTGCCAGATGGCTCGACATGACTGGTTGTTATGGAAAAAGAAAAGGAAGGAAACAGGAAAAAAAACAAAGAATAGCGAATTGGATCCCGCCTTGCATCAACTGAATCGGAGGCCG	(((((((((((((.((((((((((.(((((.((((((((((.(((((.....))))).))....((((((.....))))))..........................................)))))))).))))).)))))))))).))))))))))))).	-66.3	Five	15	miR168	miR168	Known
miR168c	chr4	-	22693365	22693503	TCGCTTGGTGCAGGTCGGGAA	CCCGCCTTGCATCAACTGAAT	0.9	3764	469	694	43	1	GGTCTCTAATTCGCTTGGTGCAGGTCGGGAACTGATTCAGCGATTTGATTGCCAGATGGCTAAACACGATTGGCTGTGAGGCAAATTATAAAAAGAAAGAGAATTGGATCCCGCCTTGCATCAACTGAATCGGAGACCG	(((((((.(((((.((((((((((.(((((.(((((((..(....((((((((..((((((((......))))))))..))).)))))......).....))))))).))))).)))))))))).))))).))))))).	-60.1	Five	15	miR168	miR168	Known
miR6459	chr3	+	11625830	11625920	TCGAATTTGGGCTTGAGATT	AGCTCAAGCACAAATTCGATC	0.99	1902	2	93	14	0.99	AGTAGAAGTCGAGCTCAAGCACAAATTCGATCTTGCTTAACAAGGTACCGGCAAAGTCAGATCGAATTTGGGCTTGAGATTGTCTTCTTCG	.(.(((((.(((.(((((((.((((((((((((.((((..(........)...)))).)))))))))))).))))))).))).))))).).	-38.5	Three	16	miR6459	miR6459	Known
miR2912	chr4	-	10032494	10032727	TCTACAACTCTAGATATGAC	CATTTGGACTTCTAGAAC	0.92	11	0	0	1	1	AAGAGATGAGGTCATTTGGACTTCTAGAACTCGAGATATGGGCTAAACACTGAACAGTGCCTAGGCTACAGGACAGATTCGAACTTCTCCGTTGTTGCTACAATTTGGACTTGAAAAAGGCCTTTTTAAATCTTAGGCTCCACATGAAAGTTGTAGGCCTTTGTCTTATCTTTCCATCCATATAAAATGGACCTAAATCCAAGATCTACAACTCTAGATATGACCCAATTACCG	....(((..(((((((((((.((.((((.((.(.(((.(((((((..((((....))))..)))......(((.((((..((.....((((((((....)))))..)))......((((((((.......((.............)).......)))))))).))..)))).))).(((((.....))))))))).)))).)).)))).)).))))))..)))))..)))....	-50	Three	1	miR2912	NA	Probable
miR7823	chr4	-	20109917	20110113	TTCAAGTTCATGCATGCAACC	CTTTGTTGATGATTTGAAAA	0.9	35	0	0	4	0.95	ATGTAAATGAGACTTTGTTGATGATTTGAAAAAATATCTACCTTGAGCGGAGTGAAGAGACTAAATAGTGTAACACAAGAAATCAAGAGAAACACAATTGGCTTCATCATCTTTGATTCTATTATTTAAACTCTCACTTATCTGATGTTACAATGCTAGAGCGTATTTCAAGTTCATGCATGCAACCTCAATTTATA	.((((((((((...(((((((((((((((((.....(((((.(((((((((((((.(((..(((((((((........(((.((((..(.....)..)))).)))((((....))))..)))))))))..)))))))))......)))).))).).)))).....))))))).)))).)).)))).))).)))))))	-37.5	Three	4	miR7823	NA	Probable
miR530a	chr4	+	21119747	21119903	TGCATTTGCACCTGCATCTTT	AGGTGCAGATGCAAGTGCAGG	0.98	2519	4	32	43	1	TTGCCTTTATCTGCATTTGCACCTGCATCTTTTGCGTTTGTCTTGTTTTTGACTCCACAAACAAAATCAAGTTCTGTCGATACAGTATGTGGGACAATTAGATATGGAAACTAATAAGCTTAGTTGAGGTGCAGATGCAAGTGCAGGTGAATGCCAT	..((.((((((((((((((((.(((((((((....((((((...(((...)))...))))))...(((.(((..((((..((((...)))).))))))).))).....((((((.....))))))))))))))).)))))))))))))))).))...	-51.5	Five	15	miR530	miR530	Known
miR530b	chr9	-	1108705	1108837	TGCATTTGCACCTGCACCTTA	AGGTGCGGGTGCAGGTGCAGG	0.99	9826	30	512	42	1	TTGCCTTTATCTGCATTTGCACCTGCACCTTACTTGTTTCTTTCTTTTGTTTTTGACTCCAAAACCAAAAGTAAGTTTGAAACATTTTATAAAACAAGCTTGAGGTGCGGGTGCAGGTGCAGGTGAATGCCAT	..((.(((((((((((((((((((((((((((((((((((((.((((((.(((((....))))).)))))).)))................)))))))..))))))))))))))))))))))))))).))...	-61.4	Five	18	miR530	miR1030	Known
miR1450	chr4	-	21177685	21177812	ATCTGACCTGAGCCATTGAAGA	TTCAATGGCTCGGTCAGGTTA	0.92	26942	923	3855	1774	1	TTACTTGTGTAATCTGACCTGAGCCATTGAAGACAATCATTTGTTGGTGTCTCATTGGATTTGTTACCTGACAGTGTTTATCCAACAAATGATTCTCTTCAATGGCTCGGTCAGGTTACACAAGCGAT	...((((((((((((((((.(((((((((((((.(((((((((((((.....(((((..............))))).....))))))))))))).)))))))))))))))))))))))))))))....	-72.3	Five	8	NA	miR1450	Known
miR827	chr7	-	15761761	15761839	TTAGATGACCATCAACGAAAA	TTTGTTGATAGTCATCTAGTG	0.99	712	0	32	5	1	CCATGAATATATTTGTTGATAGTCATCTAGTGAACATTGAAAGTCATATTAGATGACCATCAACGAAAACATTCATGAT	.(((((((...(((((((((.(((((((((((.((.......))..))))))))))).)))))))))...)))))))..	-29.5	Three	13	miR827	miR827	Known
miR6474	chr8	-	155455	155584	CTATCTACGGATCTGCACAGG	TGTTCAGATCAGTAGATAGCA	0.84	69	10	16	6	0.95	CCCTATTTCATGTTCAGATCAGTAGATAGCATGTAGTTTGCTTGTGGTAATGGTACCTTGATCAGACTACTTGCTATCTACGGATCTGCACAGGTTTTTTTCCCCTCCAGATATGTTATGCAGAAGGGGA	..........(((.((((((.((((((((((.((((((((.((..((((....))))..)).)))))))).)))))))))).)))))).)))........(((((((...(((...)))...).))))))	-49.9	Three	2	miR6474	miR6474	Known
miR475a	chr8	-	8412348	8412440	AATGGCCATTGTAAGAGTAGA	CACTCTTACAGAGTCCATTGA	0.89	867	8	0	95	1	CATCCTGATCAATGGCCATTGTAAGAGTAGAAGGATCCATGAAGCAAAACATTGACTCCTGATATTCCACTCTTACAGAGTCCATTGATTAAG	.....((((((((((.(.((((((((((.((((((((.(((........))).)).)))).....)).)))))))))).).))))))))))..	-31.9	Five	1	miR475	NA	Probable
miR475b	chr8	-	14464022	14464158	TTACAGTGCCCATTGATTAAG	TGATCGATGGCCATTGTAAGA	0.9	3104	98	23	233	1	AGTCATAACATCTTGATCGATGGCCATTGTAAGAGTAGAAGGATCCATGAAGCAATAACTCTCTTTGCTGAAATGTGCGACCAAATAGACTCTTGATATTTCATTCTTACAGTGCCCATTGATTAAGATGTTATAAC	.((.(((((((((((((((((((.((((((((((((.((((.((((((..(((((.........)))))...)))...................))).)))))))))))))))).))))))))))))))))))).))	-49.1	Three	12	miR475	NA	Known
miR1444	chr8	-	9808506	9808595	TCCACATTCGGTCAATGTTCC	AATGTTGACCGAATATGGATG	0.97	713	8	7	13	0.99	AGTTTATCACTTGAATGTTGACCGAATATGGATGAAAAGTTGTTTTCCGTTTCCTTTCCTCCACATTCGGTCAATGTTCCAGTGATGAGC	.((((((((((.(((((((((((((((.((((.((((.(.............).)))).)))).))))))))))))))).))))))))))	-40.3	Three	18	miR1444	NA	Known
miRN1a	Contig00774_ERROPOS207948	+	31926	32237	TTGCTGATGATGTGGCTCATC	TGATGTACGCATTGTGGGCATACA	0.86	30	5	1	0	0.97	TACTGCAACAGATGATGTACGCATTGTGGGCATACATGGGATGCCAGGAATAGGAAAGACAACTATAGCAAAAGTTGTATTTAATCAACTCTGCTATGGATTCGAGGGAAGCTGTTTTCTTTCGGATATCAATGAAAGGTCAAAACAAGTTAATGGTCTTGTTCCGTTACAAAAGCAACTTCTTCACGATATTTTAAAACAGGATGTTGCAAACTTCGATTATGCTGATAGAGGAAAGGTTCTGATCAAAGAACGACTTCGTCGCAAAAGAGTTCTTGTTGTTGCTGATGATGTGGCTCATCTGGACCAGCT	..(((...(((((((.((.((((((((.((((.((((((....)))((((((((........((((((((..(((((........))))).))))))))((((((((((((....))))))))))))((((.(((...((....))...))).)))))))))))).........(((((.((((................)))).))))).(((((...((.(((.(((.((((....(((((......)))))..)))))))))).))))))).....))))))).)))))))))))))))))...)))..	-88	Three	1	NA	NA	Novel
miRN1b	chr19	+	901782	902093	TTGCTGATGATGTGGCTCATC	TGATGTACGCATTGTGGGCATACA	0.86	30	5	1	0	0.97	TACTGCAACAGATGATGTACGCATTGTGGGCATACATGGGATGCCAGGAATAGGAAAGACAACTATAGCAAAAGTTGTATTTAATCAACTCTGCTATGGATTCGAGGGAAGCTGTTTTCTTTCGGATATCAATGAAAGGTCAAAACAAGTTAATGGTCTTGTTCCGTTACAAAAGCAACTTCTTCACGATATTTTAAAACAGGATGTTGCAAACTTCGATTATGCTGATAGAGGAAAGGTTCTGATCAAAGAACGACTTCGTCGCAAAAGAGTTCTTGTTGTTGCTGATGATGTGGCTCATCTGGACCAGCT	..(((...(((((((.((.((((((((.((((.((((((....)))((((((((........((((((((..(((((........))))).))))))))((((((((((((....))))))))))))((((.(((...((....))...))).)))))))))))).........(((((.((((................)))).))))).(((((...((.(((.(((.((((....(((((......)))))..)))))))))).))))))).....))))))).)))))))))))))))))...)))..	-88	Three	1	NA	NA	Novel
miRN1c	chr19	-	1027077	1027388	TTGCTGATGATGTGGCTCATC	TGATGTACGCATTGTGGGCATACA	0.89	30	4	1	0	1	TACTGCAACAGATGATGTACGCATTGTGGGCATACATGGGATGCCAGGAATAGGAAAGACGACTATAGCAAAAGTTTTATTCAATCAACTCTGCTATGGATTCGAGGGAAGCTGTTTTCTTTCGAATATCAAGGAAACATCAAAACCATTCAATGGTCTGGCTCTTTTACAAAAGCAACTTCTTCATGATATTTTAAAACAAGATGTTGCTAACATCAATTGTGTCGATAGAGGAAAGGTTATGATCAAAGATCGACTTTGTCGCAAAAGAGTTCTTGTTGTTGCTGATGATGTGGCTCATCTGGAACAGCT	..(((...(((((((.((.((((((((.((((.((..((((.(((((...............((((((((..((((..........)))).))))))))((((((((((((....)))))))))))).................(((((...)))))))))))))).......((((((.((((..(((....)))....)))).))))))((((..((((.(..((((((((....((((.........))))..))))))))....).))))..)))))))))).)))))))))))))))))...)))..	-83.6	Three	1	NA	NA	Novel
miRN2	Contig00966	+	3584	3658	AACAAGTTTACCAACGGATT	TTCCGTTGGTAAATCTTGAC	0.89	13	0	12	3	0.9	TGAGCAGTGTAAACAAGTTTACCAACGGATTTTATCCGTCGGTAATTCCGTTGGTAAATCTTGACACGTCATCAT	(((...((((...((((((((((((((((..(((((....))))).)))))))))))).))))))))....))).	-29	Five	1	NA	NA	Novel
miRN3a	Contig01000	+	23229	23394	TTAAGACAACGTATCGCCTCC	AGGTGGTAGATTGTCTTGATC	0.85	33	5	1	1	0.98	AACTATCATATTAAGACAACGTATCGCCTCCGTTAGGATTCCTTGGCTTTCTGTCCACAAAACCCCATTAAGTGGATGTGCACGAGTGACTATTCCCTCCCAAGTTTCACGAATAGAAACTAAGAGATCCCAACGGAGGTGGTAGATTGTCTTGATCTAGTAGTTC	((((((...((((((((((..(((((((((((((.(((((.(((((.(((((((((((.............))))))(((.(((((.((....)).)))....))..)))....)))))))))).))))).)))))))))))))..))))))))))...)))))).	-60.9	Five	1	NA	NA	Novel
miRN3b	chr16	-	1233205	1233369	TTAAGACAACGTATCGCCTCC	AGGTGGTAGATTGTCTTGATC	0.85	33	5	1	1	1	AACTATCATATTAAGACAACGTATCGCCTCCGTTAGGATTCCTTGGCTTTCTGTCCACAAAACCCCATTAAGTGGATGTGCACGAGTGACTATTCCCTCCCAAGTTTCACGAATAGAAACTAAGAGATCCAACGGAGGTGGTAGATTGTCTTGATCTAGTAGTTC	((((((...((((((((((..(((((((((((((.(((((.(((((.(((((((((((.............))))))(((.(((((.((....)).)))....))..)))....)))))))))).))))))))))))))))))..))))))))))...)))))).	-60.4	Five	1	NA	NA	Novel
miRN3c	chr16	-	1281812	1281977	TTAAGACAACGTATCGCCTCC	AGGTGGTAGATTGTCTTGATC	0.85	33	5	1	1	0.98	AACTATCATATTAAGACAACGTATCGCCTCCGTTAGGATTCCTTGGCTTTCTGCCCACAAAACCCCATTAAGTGGATGTGCACGAGTGACTATTCCCTCCCAAGTTTCACCAATAGAAACTAAGAGATCCCAACGGAGGTGGTAGATTGTCTTGATCTAGTAGTTC	((((((...((((((((((..(((((((((((((.(((((.((((((.....)))((((.....((((...)))).))))...(((.((....)).)))...((((((.......))))))))).))))).)))))))))))))..))))))))))...)))))).	-59.5	Five	1	NA	NA	Novel
miRN4	Contig02007	+	13716	13815	TGACGCGTGGATTTGACAGCC	CTGTCAGGGGTGACGCGTGGATT	0.96	2210	14	1	82	0.99	CTGTCACGGGTGACGCGTGGATTTGACAGCCCCAACAGCCACTAAGGACTCAGAAATCATCAACGAACTGCTGTCAGGGGTGACGCGTGGATTCGACAGC	(((((..((((.((((((.(.(((((((((......((((.....)).))......((......))...)))))))))..).))))))..))))))))).	-27.2	Five	1	NA	NA	Novel
miRN5	chr1	+	41750468	41750680	TATAATCTGAAGTGTATTGTC	CAATGCATCTTCAGACAATAAC	0.85	61	11	1	0	1	AGTGAAAAGTTATAATCTGAAGTGTATTGTCCATAATTAGACATTCTCATCAACTTTGCTGCAACCTGAATTATTCTCTGTCACTTTTGAGCCATTATATCTCCCTTGAACTCAAGTGAGCTTGTCGAAGGGCTGAGAAGCAACTCTGAGAGGATAACTCTGGGTTAGAACGTCTAACTTGGACAATGCATCTTCAGACAATAACATCTCATA	.((((...(((((..((((((((((((((((((...((((((.((((...............(((((((.(((((((((((..(((((.((((.(((((.(((.((((....)))).)))..))).))..)))).)))))..))....))))))))).)).))))))))).))))))..))))))))))).)))))))..)))))...)))).	-71.9	Five	1	NA	NA	Novel
miRN6	chr10	+	11945380	11945470	CATATTCGGTCAACGTTCGAG	TGAATATTGATCGAATATGTA	0.95	1055	18	7	34	1	TTGTTTATCCCTTGAATATTGATCGAATATGTATGAAATATGATGGTTATATGTTTGATTCATATTCGGTCAACGTTCGAGTGATAAACAG	.((((((((.(((((((.(((((((((((((.((.(((((((.......))))))).)).))))))))))))).))))))).)))))))).	-38.7	Three	7	NA	NA	Novel
miRN7	chr11	-	11073003	11073165	TTCTCGAGAAACTAGAGCTCA	AGCTTTGGTTTCTCATGAACT	0.93	567	22	1	22	1	ATAAGACTAATTCTCGAGAAACTAGAGCTCATGAAATTAGAAAGACAATTGGCTTTACTATGTTAAAAAGCAGGATTAGTAATGTTACCAACAAAAGTTTTTGAACAACCATGAAAAAATTGTCCTAATTTCTTGAGCTTTGGTTTCTCATGAACTAGCTTTT	..(((.(((.(((..((((((((((((((((.((((((((...(((((((..........((((.((((((.......(((....)))........)))))).))))..........))))))))))))))).))))))))))))))))..))).))))))..	-50.1	Five	3	NA	NA	Novel
miRN8	chr12	+	1179546	1179655	AACTGATGGAGTGTTAATAGCC	TTATTAGCTCTCCATCAAGTGT	0.79	43	15	15	0	1	TTGGGTGGAGTTATTAGCTCTCCATCAAGTGTTAATGGCACAGTACTTTTCTCTCTTTAAAGGTGAAGGGCCATTAACAACTGATGGAGTGTTAATAGCCCCAGCCTAAA	((((((((.(((((((((.((((((((..((((((((((....(((((((........)))))))....))))))))))..)))))))).))))))))).))).))))).	-53.5	Three	3	NA	NA	Novel
miRN9	chr12	-	6353352	6353427	TGCCGATGCAGAAATCGATA	CCGATTCTGGACTTGGCAGC	1	10	0	1	0	1	CAGTTTTCGCTGCCGATTCTGGACTTGGCAGCAACGCAGCCTTCGCTGCCGATGCAGAAATCGATAGCGACAGCAG	..(((.((((((.((((((((.(.((((((((............))))))))).))).))))).)))))).)))..	-32.9	Three	1	NA	NA	Novel
miRN10	chr12	-	12641642	12641743	TGAACTCTCTCCCTCAAACGCC	CGGTCGAGGTGAGGGGTTCAGA	0.9	413	7	9	39	1	CAATTTCTTCTGAACTCTCTCCCTCAAACGCCACTCTAGAGGTTGGCACCTTGTCAATTGTTTCTGTGTAGCGGTCGAGGTGAGGGGTTCAGAACATGTTGG	((((...((((((((((.(((((((...(((.((..((((((((((((...)))))))...))))).)).)))...)))).)))))))))))))...)))).	-40.9	Five	4	NA	NA	Novel
miRN11	chr13	+	12652293	12652407	TGAATTGCCATGAACAACGATC	TCGTGTTCATGGCTATTCATC	1	35	0	1	0	1	GCTGTGAGGTCGCCATCAATGGATCGTGTTCATGGCTATTCATCCATTCTCTGTACTGTGCAGATCAGTCGGAATGAGGCGGCTGAATTGCCATGAACAACGATCTCTTCATGGA	.((((((((...........((((((((((((((((.(((((.((.(((((((.((((.......))))))))..)))..)).))))).))))))))).))))))))))))))).	-46.3	Three	1	NA	NA	Novel
miRN12	chr14	-	5386623	5386818	TTTTGCTCATTCTTCTCAACC	TTGAGGAGAATGAGCAAGGGG	1	15	0	2	0	1	GAATCTTTGCTTTTGCTCATTCTTCTCAACCTTTGATGAAAGACACTCTAATGCTCCACCATGCCTTCATCCCTTTGATGAACCCTGATGTTTCACCCTATAGACCTAAAAAACATAACTTCCTATTAGATGGACAGCTGGAGCAGTAAGACACCATTGATCAAAGGTTGAGGAGAATGAGCAAGGGGAAACATGC	.....(((.((((((((((((((((((((((((((((.((.(....(((..(((((((....((.....(((.(((((((.......((((((.................)))))).......))))))).)))..)))))))))...)))...).)).)))))))))))))))))))))))))))).))).....	-67.7	Five	1	NA	NA	Novel
miRN13	chr14	+	9295257	9295362	TAGCTGGATGCTGACTCATC	CTGAGTCAGCATTCACTTGTAG	0.96	72	0	40	5	1	GCCCCTTGACTTAGCTGGATGCTGACTCATCATGGCAAATGTGATGGCATTTGGATGGTATGACATTTGGCATGCTGAGTCAGCATTCACTTGTAGTTAAGCACTC	....((((((((((.((((((((((((((.((((.(((((((.(((.(((....))).))).))))))).)))).)))))))))))))).))).))))))).....	-52.1	Five	1	NA	NA	Novel
miRN14	chr14	-	18151131	18151246	TTCGGCTTAGTGGGAGCATGTT	CATGCTATTCCTACTGGCTGAGCA	0.85	62	10	1	1	0.96	GCCAATGTTGTTCGGCTTAGTGGGAGCATGTTTCCCTAGGCCTTTATCCTTTTTTGTAGCTCAGTTCCCTGCATGAGGGATGTTCATGCTATTCCTACTGGCTGAGCAGGTTTAAT	.......((((((((((.((((((((((((..............((((((((..(((((.........))))).))))))))..)))))...))))))))))))))))).......	-38.1	Five	1	NA	NA	Novel
miRN15	chr15	+	11550902	11551024	TGAAGGTGGGTTTAGAGAGTTC	ACTCTCTAACCCAGCTTCACC	0.94	6071	326	9	72	0.99	TGACCTGACTCGAACTCTCTAACCCAGCTTCACCTCCTCCTCCGGCTGTACCTCCTTGTATTACTCCTGCAGGGCCAGAGCTGGAAGGAGGTGAAGGTGGGTTTAGAGAGTTCAGGTCAGGTC	.(((((((((.(((((((((((((((.(((((((((((..(((((((.(....(((((((.......)))))))..).)))))))))))))))))).)))).))))))))))).)))))))))	-81.3	Three	9	NA	NA	Novel
miRN16a	chr18	+	248209	248375	TTGTACTCTCTTCTTCTCATG	TGAAGAGGTAGAGAGTGTGATT	0.81	52	13	4	0	1	TGGGGGCTTGCATGAAGAGGTAGAGAGTGTGATTCAGCCAAGGATGACTTGCCGGCAGCAGGTAAGAGCAAAGCTCCGTTTTTGGAAGTTCAAGGATATCATTACTTTTCCGGCCGGCAAGCTGTCCTTGGCTACATTGTACTCTCTTCTTCTCATGCAAGAACTAC	..((..(((((((((.((((.((((((((((((..(((((((((((.(((((((((...((((((((((...)))).((((((((....))))))))....)))))).....))))))))).)))))))))))..)))))))))))).)))))))))))))..))..	-80.1	Three	1	NA	NA	Novel
miRN16b	chr6	+	26590306	26590469	TTGTACTCTCTTCTTCTCATG	TGAAGAGGTAGAGAGTGTAATT	0.78	64	24	27	2	1	GGGGCTTACATGAAGAGGTAGAGAGTGTAATTCAGCCAAGGATGACTTGCCGGCAGCACGGGATCTCAGAGCTTAATAACTAGAAGATCAAGGCTGTCATTACTTTTCCGGCCGGCAAGTTGTCCTTGGCTACATTGTACTCTCTTCTTCTCATGTAAGGCCTA	(((.(((((((((.((((.((((((((((((..((((((((((((((((((((((((.(..(((((...((........))...)))))..))))...............)))))))))))))))))))))..)))))))))))).))))))))))))).))).	-85.5	Three	2	NA	NA	Novel
miRN17	chr19	-	1069340	1069653	TTGCTGATGATGTGACTCGTC	TGATGTACGCATTGTGGGCATACA	0.97	166	5	1	0	0.99	TACTGCAACAGATGATGTACGCATTGTGGGCATACATGGGATGCCAGGAATAGGAAAGACAAACTATAGCAAAAGTTGTATTTAATCAACTCTGCTATAGATTCGAGGGAAGCTGTTTTCTTTCGGATATCAATGAAAGGTCAAAAAACTTACAGTCTTGTTCGCTTTTACAAAACGCAACTTCTTCGTGATATTTTAAAACAAGATGTTGCAAACTTCGAATGTGTTGATAGAGGAAAGGTTCTGATCAAAGAACGACTTCGTCGCAAAAGAGTTCTTGTTGTTGCTGATGATGTGACTCGTCAGGACCAGCT	..(((...(.(((((.((.((((((((.((((.((((((....))).((((((((........((((((((..(((((........))))).))))))))((((((((((((....)))))))))))).....((.(((.........))).)).)))))))).............(((((.((((.((...........)))))).))))).......((((...(((...((.(((..(((((......)))))...))).)).)))....))))....))))))).))))))))))))))).)...)))..	-82.4	Three	1	NA	NA	Novel
miRN18	chr19	-	6627200	6627451	CAGTGGAAACTCTAGAACTAC	AGTTCTGGAGTTTCCACTGTT	0.86	18	0	1	3	1	GGCTTGGCTTGTAGTTCTGGAGTTTCCACTGTTCTTCTTCTGCCTTCTCCTCCCCTTTCTTTTTTTCTGTTCGTTTGGTTTGTGCTTCTCTTTTTTTTTAAGTGAATTTACTCTCTTTTCTCTCCCCTGTTCTTCGTTCCCCTGTTTTCTTTCCCCGTTTTTTCTTTTCTTTTTTGTTCTCCTCTGTAATTTAATTACATAGGTACTGTAGCAAGCATGAACAGTGGAAACTCTAGAACTACAAGCCAAGAA	..((((((((((((((((((((((((((((((((.((((((((.................................((...(((.(((.(((.......))).)))..)))...))................................................................(((.((((((...)))))).)))....)))).))).).))))))))))))))))))))))))))))))))..	-69.9	Three	1	NA	NA	Novel
miRN19	chr2	-	1266436	1266718	ATATGCGTTTTTGTCCCTCGC	AGGGGGCAAAAGCGCATATGA	0.99	123	0	1	1	1	GGCGAGATTAGCAGGGGGCAAAAGCGCATATGAGAGATCCAGAAAGGGACATGGCAAGAGAAATTTTTAAAGAAATGTGAAGAGAAATAAGCAAAACTAAGAGAGGAAACTAACCCGGAGGAGCCTTGCCAACCAGCATCTACCAGATTTTGGAACTTGGCATGAAGCCTATGTTGGTTTGCAGCTATCTGCTAAGAGATTAGATTAGTTTAACCCACTTTTAGCCTGTGTTGGTTTACTTGTGTCCCTCTCATATGCGTTTTTGTCCCTCGCCGATCTCATC	...((((((.((.((((((((((((((((((((((..........(((((((.((........((((((........)))))).......))..........(((..(((((((.(((((((((..(((.(((((((((...(((.....))).....(((.....))).))))))))).)))))).)))((((((((.(((((....)))))....))))))))))).)))))))..)))))))))))))))))))))))))))))))).)).))))))...	-96.1	Three	1	NA	NA	Novel
miRN20	chr2	-	1281335	1281667	TTGGCCCCCGCTAATCTCACC	TGTGATTAGCAGGGGGCAAAA	0.82	2251	469	2	13	1	GGATGAGATAGATGTGATTAGCAGGGGGCAAAACGGCACGAGAAAGGGCCAAAAGGAAGTAAGAGTATAGTTTGAAGAAATGAGAGAAGAGTCGAGCCAAACTAAAAGAGGAAACTTATATAATCTCTCTGCAGAATGCTGCAAAGCAACGTCGTCTAGATCTGAAACATAAGATCAAGCAGAAGTTGGTTTGCTGCACTCTGCTGGGAGATTAGATTAGTTTCCTCTTCTAGTTTGACAGCCTCTTCTCTTATTTCCTCAAACTTCTCCCTGACTTCCTTTTGCCCCTCTCTTATGCGTTTTTGGCCCCCGCTAATCTCACCCATCTCGTTA	.((((((((.(.((.(((((((.((((.(((((..(((.((((.((((.(((((((((((.((.(...(((((((.(((((((((((((((.(..(.(((((((.(((((((((((....(((((((((.(((((.(((.(((((.((((.((..((.(((((........))))).))..)).)))).))))).))).))))).)))))))))....))))))))))).))))))).).).))))))))))))))).)))))))...).)).))))))))))).)))).)))).)))..))))).)))).))))))).)).).)))))))).	-173.8	Three	9	NA	NA	Novel
miRN21	chr4	+	21187893	21188108	TGATTTGTTTACAAGAGGTGT	CTCTCTTGTAAACGAATCATA	0.99	199	2	1	0	1	ATAGACTATACTATAAATAGAATACCTCTCTTGTAAACGAATCATACCATTCAATACAATCATGCTACAATTCTGTTAATGTATATACTTGAGGAACACTAATATAGTGGCTCTGATACTAAGTTGAATTTAAGAGAGGGAGGGAGCGAGACAATACAAAGAGAAAAGAATTGTATTGAACGATGTGATTTGTTTACAAGAGGTGTATCTAGTCTA	.((((((...........(((.(((.((((((((((((((((((((.(.((((((((((((.((((.(..((((.((((.......((((((((..(((((...)))))..))).....))))).....)))).))))....).)))).))...................)))))))))).).)))))))))))))))))))).))))))))))))	-59.5	Three	3	NA	NA	Novel
miRN22	chr4	+	22081971	22082090	TTTGATGGGAAAGAATTATTT	GCAGTTCTTTCCCATCAAACC	0.99	927	6	3	2	1	GGTGTTAAGGTTTGATGGGAAAGAATTATTTGTAGTGTAAGCAGATGAAGTCGTACATTAATGGTATTGGTATTCAACAATTTACTGGAAGCAGTTCTTTCCCATCAAACCTCAACATTA	((((((.((((((((((((((((((((.(((.(((((........((((..(((((.......))))..)..))))......))))).))).)))))))))))))))))))).)))))).	-44.9	Five	11	NA	NA	Novel
miRN23	chr5	-	454020	454163	TCGACTGAAAGTGAAAGCTAT	AACTTTCATTTTCATTCGATA	0.79	985	186	4	76	1	AGGTTATGTATCGACTGAAAGTGAAAGCTATTTCACTATTCTGTGAACACAATTCTTGAAACACTAATCATGGTTTTTGAAAGTTTTGGAGCATTGTACACAGAATAGGTGAAATAACTTTCATTTTCATTCGATACGCAACTA	.((((.((((((((.((((((((((((.(((((((((((((((((...(((((.(((.(((.(((..(((.......))).)))))).))).))))).))))))))).)))))))).)))))))))))).)))))))).)))).	-59.4	Five	3	NA	NA	Novel
miRN24	chr5	+	4617728	4617839	TAGCTGGATGCTGACTCATCA	CTGAGTCAGCATTCACTTGTAG	0.87	72	10	38	6	1	TGGTGGGCCCCTTGACTTAGCTGGATGCTGACTCATCACGGCACATGTGATGGCATTTGGATGCGATGACATATGGCATGCTGAGTCAGCATTCACTTGTAGTCAAGCACTC	.((((.....((((((((((.((((((((((((((.((.(.((.((((.((.((((....)))).)).)))).)).).)).)))))))))))))).))).))))))))))).	-50.3	Five	1	NA	NA	Novel
miRN25	chr5	+	6948161	6948299	AACGTGTTTGTATCTCATTTG	AATGATATATGAACATGTTCA	0.91	30	1	1	2	1	ATAAGAATTGAACGTGTTTGTATCTCATTTGTTTAGGTTCCCTCTGATTTTTCTCGGCCTTGGAATTGGATAAATTCTCGAGACTTTTGATCAGGGTGGGGATTAATCAAATGATATATGAACATGTTCAACATTTTAA	.(((((.((((((((((((((((.(((((((.((((.((((((((((((..(((((.....((((((.....))))))))))).....)))))))).)))).)))).))))))).))))))))))))))))..))))).	-50.4	Five	2	NA	NA	Novel
miRN26	chr5	-	14696461	14696532	TAATTATCCGTCTGTAAAAC	CACCGACGGAATGATTAAAAA	0.76	12	5	4	0	0.95	ACAGACGGAATCACCGACGGAATGATTAAAAATATTAATATTTAATTATCCGTCTGTAAAACCGTTGGTAAA	((.(((((....((.((((((.((((((((.((....)).)))))))))))))).))....))))).))...	-20.6	Three	1	NA	NA	Novel
miRN27	chr6	+	15905610	15905743	TGATTGAGAATTGAGTTTTT	CTGAGTTGATCTGAATTGACC	1	15	0	7	0	1	CAATATTGGGTTGATTGAGAATTGAGTTTTTTATTTTTTTTAATTTACTTTCTATAGGGTTATCAGAGTCTCATGACCTGGGTAGCAGTTTTGGAATGTTTACCTGAGTTGATCTGAATTGACCTAAGTTTCAA	.((..(((((((((((.(((.((((.((..................((.(((((....((((((((.(((....))))).)))))).....))))).))......)).))))))).)))))))))))..))...	-28.3	Five	1	NA	NA	Novel
miRN28	chr6	-	16426204	16426460	TAAGACTAGAAATTTGAATTTG	AACTTGTTTTCTCATTCTTAGA	0.94	720	4	1	39	0.99	CTGCTGCTAATAATTCAAAATTGTATATTGTAGGAAAAACCGAAGCCTCTATTTTCAACGACGGATTTCTCTTAAAACATTCTTTGTCGTTACAAAAGATATTAATCATACCATCATTCTTGGCAGTCAATTTATTGACATGATCAATCCATATCAAGCACATCATAATTGTATTACTTTCAAAATTAATAGCATCAAACTTGTTTTCTCATTCTTAGAAAAATCTAAGACTAGAAATTTGAATTTGATTAAAGCAT	.((((((((.(((((.(((...(((((((((.((.....))((((.......))))(((((((((.................)))))))))......(((....)))...(((.......)))..(((((....))))).((((........))))........)))).)))))...)))...))))).))))((((((.(((.(((((...(((((((....)))))))..)))))..))).))))))...)))).	-35.6	Three	1	NA	NA	Novel
miRN29	chr6	+	20485269	20485370	TCTCAACACACGAAAATCTGG	AGATTTTTGTGTGTTGAGATG	0.98	985	3	16	22	1	TATTTCTTATACAGATTTTTGTGTGTTGAGATGCTCATAATATCTCTCATGAAATAGGAATATTATGAGCTTCTCAACACACGAAAATCTGGATACGAATTA	...(((.((..((((((((((((((((((((.(((((((((((.(((........))).))))))))))).))))))))))))))))))))..)).)))...	-49.8	Three	12	NA	NA	Novel
miRN30	chr6	+	21696663	21696799	CTTTTATTGGATTCGAATGTG	CATTTGAACCCATTAAAAGTG	0.94	243	5	4	11	0.98	AGAGAGAAAATCACATTTGAACCCATTAAAAGTGATAAGAATATCTCTCTTCTAAAAAATTATTTGAATTAAAAAATAATAATTTTTTAGAGAGATATTACTATCACTTTTATTGGATTCGAATGTGATTTACTCTC	.(((((.((((((((((((((.(((.(((((((((((..(((((((((((...(((((((((((.............))))))))))))))))))))))..))))))))))).))).)))))))))))))).)))))	-61.8	Three	1	NA	NA	Novel
miRN31	chr8	+	12465398	12465471	TTCTTGCGCACTGTTCATGCT	CATGAACAGTGTAGCATACATT	1	11	0	3	0	1	CAAAATGCTGTTTCTTGCGCACTGTTCATGCTAATTAATTAGCATGAACAGTGTAGCATACATTATTCACGCCA	...((((.(((....(((((((((((((((((((....)))))))))))))))).))).))).)))).......	-27.5	Five	1	NA	NA	Novel
miRN32	chr9	-	6402533	6402705	TCAAAGTGGGTCCTAGAGAGT	CCTCTGCGATCCACTTTAAAG	0.75	11	0	1	4	1	TCTTGTTAGTTACCCTCTGCGATCCACTTTAAAGAAATGGAGAGATATAAGTAGGAGAGAGAAATCCTAGGTGAAGATATTCTTATTATTTTTGGCGGGTTATGAATTTTATATTATCTCTTCTTTGTATTTGTTTCTTTCTTCAAAGTGGGTCCTAGAGAGTAACTATTAGG	.((((.(((((((.(((((.((((((((((.((((((.(((.((((((((..((((((((..(((((..(.((((((((.......)))))))).))))))...............)))))))))))))))).))).)))))).)))))))))).))))).))))))).))))	-59.7	Three	1	NA	NA	Novel
