# Supplementary material for: Transcriptional and epigenetic dynamics of sex determining gene PdFERR and MADS-box related genes during flower development in Populus deltoides
Source: Front Plant Sci. 2025 May 13;16:1582915. doi: 10.3389/fpls.2025.1582915 (PMC12106536; doi:10.3389/fpls.2025.1582915)
Supplement: Supplementary file 3 [file Table2.xls]

## Sheet: Sheet1
Supplementary Table 6. Target genes of miRNAs.
miRNA_Acc.	Target_Acc	Expectation	UPE$	miRNA_start	miRNA_end	Target_start	Target_end	miRNA_aligned_fragment	alignment	Target_aligned_fragment	Inhibition	Multiplicity
miR160a	EVM0014026	0	-1	1	20	1503	1522	UGCCUGGCUCCCUGUAUGCC	::::::::::::::::::::	GGCAUACAGGGAGCCAGGCA	Cleavage	1
miR160a	EVM0014026	0	-1	1	20	1803	1822	UGCCUGGCUCCCUGUAUGCC	::::::::::::::::::::	GGCAUACAGGGAGCCAGGCA	Cleavage	1
miR160a	EVM0023793	0	-1	1	20	1781	1800	UGCCUGGCUCCCUGUAUGCC	::::::::::::::::::::	GGCAUACAGGGAGCCAGGCA	Cleavage	1
miR160a	EVM0023793	0	-1	1	20	2081	2100	UGCCUGGCUCCCUGUAUGCC	::::::::::::::::::::	GGCAUACAGGGAGCCAGGCA	Cleavage	1
miR160a	EVM0016202	0	-1	1	20	1699	1718	UGCCUGGCUCCCUGUAUGCC	::::::::::::::::::::	GGCAUACAGGGAGCCAGGCA	Cleavage	1
miR160a	EVM0015365	0	-1	1	20	1808	1827	UGCCUGGCUCCCUGUAUGCC	::::::::::::::::::::	GGCAUACAGGGAGCCAGGCA	Cleavage	1
miR160a	EVM0016202	0	-1	1	20	1999	2018	UGCCUGGCUCCCUGUAUGCC	::::::::::::::::::::	GGCAUACAGGGAGCCAGGCA	Cleavage	1
miR160a	EVM0015365	0	-1	1	20	2108	2127	UGCCUGGCUCCCUGUAUGCC	::::::::::::::::::::	GGCAUACAGGGAGCCAGGCA	Cleavage	1
miR160b	EVM0014026	0	-1	1	21	1502	1522	UGCCUGGCUCCCUGUAUGCCA	::::::::::::::::::::	AGGCAUACAGGGAGCCAGGCA	Cleavage	1
miR160b	EVM0014026	0	-1	1	21	1802	1822	UGCCUGGCUCCCUGUAUGCCA	::::::::::::::::::::	AGGCAUACAGGGAGCCAGGCA	Cleavage	1
miR160b	EVM0023793	0	-1	1	21	1780	1800	UGCCUGGCUCCCUGUAUGCCA	::::::::::::::::::::	AGGCAUACAGGGAGCCAGGCA	Cleavage	1
miR160b	EVM0023793	0	-1	1	21	2080	2100	UGCCUGGCUCCCUGUAUGCCA	::::::::::::::::::::	AGGCAUACAGGGAGCCAGGCA	Cleavage	1
miR160b	EVM0016202	0	-1	1	21	1698	1718	UGCCUGGCUCCCUGUAUGCCA	::::::::::::::::::::	AGGCAUACAGGGAGCCAGGCA	Cleavage	1
miR160b	EVM0015365	0	-1	1	21	1807	1827	UGCCUGGCUCCCUGUAUGCCA	::::::::::::::::::::	AGGCAUACAGGGAGCCAGGCA	Cleavage	1
miR160b	EVM0016202	0	-1	1	21	1998	2018	UGCCUGGCUCCCUGUAUGCCA	::::::::::::::::::::	AGGCAUACAGGGAGCCAGGCA	Cleavage	1
miR160b	EVM0015365	0	-1	1	21	2107	2127	UGCCUGGCUCCCUGUAUGCCA	::::::::::::::::::::	AGGCAUACAGGGAGCCAGGCA	Cleavage	1
miR160c	EVM0014026	0	-1	1	20	1503	1522	UGCCUGGCUCCCUGUAUGCC	::::::::::::::::::::	GGCAUACAGGGAGCCAGGCA	Cleavage	1
miR160c	EVM0014026	0	-1	1	20	1803	1822	UGCCUGGCUCCCUGUAUGCC	::::::::::::::::::::	GGCAUACAGGGAGCCAGGCA	Cleavage	1
miR160c	EVM0023793	0	-1	1	20	1781	1800	UGCCUGGCUCCCUGUAUGCC	::::::::::::::::::::	GGCAUACAGGGAGCCAGGCA	Cleavage	1
miR160c	EVM0023793	0	-1	1	20	2081	2100	UGCCUGGCUCCCUGUAUGCC	::::::::::::::::::::	GGCAUACAGGGAGCCAGGCA	Cleavage	1
miR160c	EVM0016202	0	-1	1	20	1699	1718	UGCCUGGCUCCCUGUAUGCC	::::::::::::::::::::	GGCAUACAGGGAGCCAGGCA	Cleavage	1
miR160c	EVM0015365	0	-1	1	20	1808	1827	UGCCUGGCUCCCUGUAUGCC	::::::::::::::::::::	GGCAUACAGGGAGCCAGGCA	Cleavage	1
miR160c	EVM0016202	0	-1	1	20	1999	2018	UGCCUGGCUCCCUGUAUGCC	::::::::::::::::::::	GGCAUACAGGGAGCCAGGCA	Cleavage	1
miR160c	EVM0015365	0	-1	1	20	2108	2127	UGCCUGGCUCCCUGUAUGCC	::::::::::::::::::::	GGCAUACAGGGAGCCAGGCA	Cleavage	1
miR160g	EVM0014026	0	-1	1	21	1502	1522	UGCCUGGCUCCCUGUAUGCCA	::::::::::::::::::::	AGGCAUACAGGGAGCCAGGCA	Cleavage	1
miR160g	EVM0014026	0	-1	1	21	1802	1822	UGCCUGGCUCCCUGUAUGCCA	::::::::::::::::::::	AGGCAUACAGGGAGCCAGGCA	Cleavage	1
miR160g	EVM0023793	0	-1	1	21	1780	1800	UGCCUGGCUCCCUGUAUGCCA	::::::::::::::::::::	AGGCAUACAGGGAGCCAGGCA	Cleavage	1
miR160g	EVM0023793	0	-1	1	21	2080	2100	UGCCUGGCUCCCUGUAUGCCA	::::::::::::::::::::	AGGCAUACAGGGAGCCAGGCA	Cleavage	1
miR160g	EVM0016202	0	-1	1	21	1698	1718	UGCCUGGCUCCCUGUAUGCCA	::::::::::::::::::::	AGGCAUACAGGGAGCCAGGCA	Cleavage	1
miR160g	EVM0015365	0	-1	1	21	1807	1827	UGCCUGGCUCCCUGUAUGCCA	::::::::::::::::::::	AGGCAUACAGGGAGCCAGGCA	Cleavage	1
miR160g	EVM0016202	0	-1	1	21	1998	2018	UGCCUGGCUCCCUGUAUGCCA	::::::::::::::::::::	AGGCAUACAGGGAGCCAGGCA	Cleavage	1
miR160g	EVM0015365	0	-1	1	21	2107	2127	UGCCUGGCUCCCUGUAUGCCA	::::::::::::::::::::	AGGCAUACAGGGAGCCAGGCA	Cleavage	1
miR164e	EVM0019425	0	-1	1	21	2384	2404	UGGAGAAGCAGGGCACAUGCU	:::::::::::::::::::::	AGCAUGUGCCCUGCUUCUCCA	Cleavage	1
miR166a	EVM0001650	0	-1	1	21	759	779	UCGGACCAGGCUUCAUUCCCC	:::::::::::::::::::::	GGGGAAUGAAGCCUGGUCCGA	Cleavage	1
miR166b	EVM0001650	0	-1	1	21	759	779	UCGGACCAGGCUUCAUUCCCC	:::::::::::::::::::::	GGGGAAUGAAGCCUGGUCCGA	Cleavage	1
miR166c	EVM0001650	0	-1	1	21	759	779	UCGGACCAGGCUUCAUUCCCC	:::::::::::::::::::::	GGGGAAUGAAGCCUGGUCCGA	Cleavage	1
miR166d	EVM0001650	0	-1	1	21	759	779	UCGGACCAGGCUUCAUUCCCC	:::::::::::::::::::::	GGGGAAUGAAGCCUGGUCCGA	Cleavage	1
miR166f	EVM0001650	0	-1	1	21	759	779	UCGGACCAGGCUUCAUUCCCC	:::::::::::::::::::::	GGGGAAUGAAGCCUGGUCCGA	Cleavage	1
miR166g	EVM0001650	0	-1	1	21	759	779	UCGGACCAGGCUUCAUUCCCC	:::::::::::::::::::::	GGGGAAUGAAGCCUGGUCCGA	Cleavage	1
miR166h	EVM0001650	0	-1	1	21	759	779	UCGGACCAGGCUUCAUUCCCC	:::::::::::::::::::::	GGGGAAUGAAGCCUGGUCCGA	Cleavage	1
miR166i	EVM0001650	0	-1	1	21	759	779	UCGGACCAGGCUUCAUUCCCC	:::::::::::::::::::::	GGGGAAUGAAGCCUGGUCCGA	Cleavage	1
miR166j	EVM0001650	0	-1	1	21	759	779	UCGGACCAGGCUUCAUUCCCC	:::::::::::::::::::::	GGGGAAUGAAGCCUGGUCCGA	Cleavage	1
miR166k	EVM0001650	0	-1	1	21	759	779	UCGGACCAGGCUUCAUUCCUU	..:::::::::::::::::::	GGGGAAUGAAGCCUGGUCCGA	Cleavage	1
miR166l	EVM0001650	0	-1	1	21	759	779	UCGGACCAGGCUUCAUUCCCC	:::::::::::::::::::::	GGGGAAUGAAGCCUGGUCCGA	Cleavage	1
miR166m	EVM0001650	0	-1	1	21	759	779	UCGGACCAGGCUUCAUUCCCC	:::::::::::::::::::::	GGGGAAUGAAGCCUGGUCCGA	Cleavage	1
miR166n	EVM0001650	0	-1	1	21	759	779	UCGGACCAGGCUUCAUUCCCC	:::::::::::::::::::::	GGGGAAUGAAGCCUGGUCCGA	Cleavage	1
miR166o	EVM0001650	0	-1	1	21	759	779	UCGGACCAGGCUUCAUUCCCC	:::::::::::::::::::::	GGGGAAUGAAGCCUGGUCCGA	Cleavage	1
miR166p	EVM0001650	0	-1	1	21	759	779	UCGGACCAGGCUUCAUUCCCC	:::::::::::::::::::::	GGGGAAUGAAGCCUGGUCCGA	Cleavage	1
miR171b	EVM0012279	0	-1	1	21	3797	3817	UGAUUGAGCCGUGCCAAUAUC	:::::::::::::::::::::	GAUAUUGGCACGGCUCAAUCA	Cleavage	1
miR171b	EVM0012279	0	-1	1	21	4325	4345	UGAUUGAGCCGUGCCAAUAUC	:::::::::::::::::::::	GAUAUUGGCACGGCUCAAUCA	Cleavage	1
miR171c	EVM0012279	0	-1	1	21	3797	3817	UGAUUGAGCCGUGCCAAUAUC	:::::::::::::::::::::	GAUAUUGGCACGGCUCAAUCA	Cleavage	1
miR171c	EVM0012279	0	-1	1	21	4325	4345	UGAUUGAGCCGUGCCAAUAUC	:::::::::::::::::::::	GAUAUUGGCACGGCUCAAUCA	Cleavage	1
miR171d	EVM0027740	0	-1	1	21	222	242	CGAGCCGAAUCAAUAUCACUC	:::::::::::::::::::::	GAGUGAUAUUGAUUCGGCUCG	Cleavage	1
miR171e	EVM0027740	0	-1	1	21	222	242	CGAGCCGAAUCAAUAUCACUC	:::::::::::::::::::::	GAGUGAUAUUGAUUCGGCUCG	Cleavage	1
miR171f	EVM0012279	0	-1	1	21	3797	3817	UGAUUGAGCCGUGCCAAUAUC	:::::::::::::::::::::	GAUAUUGGCACGGCUCAAUCA	Cleavage	1
miR171f	EVM0012279	0	-1	1	21	4325	4345	UGAUUGAGCCGUGCCAAUAUC	:::::::::::::::::::::	GAUAUUGGCACGGCUCAAUCA	Cleavage	1
miR171h	EVM0012279	0	-1	1	21	3797	3817	UGAUUGAGCCGUGCCAAUAUC	:::::::::::::::::::::	GAUAUUGGCACGGCUCAAUCA	Cleavage	1
miR171h	EVM0012279	0	-1	1	21	4325	4345	UGAUUGAGCCGUGCCAAUAUC	:::::::::::::::::::::	GAUAUUGGCACGGCUCAAUCA	Cleavage	1
miR171j	EVM0012279	0	-1	1	21	3797	3817	UGAUUGAGCCGUGCCAAUAUC	:::::::::::::::::::::	GAUAUUGGCACGGCUCAAUCA	Cleavage	1
miR171j	EVM0012279	0	-1	1	21	4325	4345	UGAUUGAGCCGUGCCAAUAUC	:::::::::::::::::::::	GAUAUUGGCACGGCUCAAUCA	Cleavage	1
miR171k	EVM0012279	0	-1	1	21	3797	3817	UGAUUGAGCCGUGCCAAUAUC	:::::::::::::::::::::	GAUAUUGGCACGGCUCAAUCA	Cleavage	1
miR171k	EVM0012279	0	-1	1	21	4325	4345	UGAUUGAGCCGUGCCAAUAUC	:::::::::::::::::::::	GAUAUUGGCACGGCUCAAUCA	Cleavage	1
miR171l	EVM0012279	0	-1	1	21	3797	3817	UGAUUGAGCCGUGCCAAUAUC	:::::::::::::::::::::	GAUAUUGGCACGGCUCAAUCA	Cleavage	1
miR171l	EVM0012279	0	-1	1	21	4325	4345	UGAUUGAGCCGUGCCAAUAUC	:::::::::::::::::::::	GAUAUUGGCACGGCUCAAUCA	Cleavage	1
miR394a	EVM0000818	0	-1	1	20	4816	4835	UUGGCAUUCUGUCCACCUCC	::::::::::::::::::::	GGAGGUGGACAGAAUGCCAA	Cleavage	2
miR394b	EVM0000818	0	-1	1	20	4816	4835	UUGGCAUUCUGUCCACCUCC	::::::::::::::::::::	GGAGGUGGACAGAAUGCCAA	Cleavage	2
miR396a	EVM0004489	0	-1	1	21	322	342	UUCCACAGCUUUCUUGAACUG	::::::::::::::::::::	AAGUUCAAGAAAGCUGUGGAA	Cleavage	1
miR396b	EVM0004489	0	-1	1	21	322	342	UUCCACAGCUUUCUUGAACUU	:::::::::::::::::::::	AAGUUCAAGAAAGCUGUGGAA	Cleavage	1
miR396c	EVM0004489	0	-1	1	21	322	342	UUCCACAGCUUUCUUGAACUU	:::::::::::::::::::::	AAGUUCAAGAAAGCUGUGGAA	Cleavage	1
miR396d	EVM0004489	0	-1	1	21	322	342	UUCCACAGCUUUCUUGAACUG	::::::::::::::::::::	AAGUUCAAGAAAGCUGUGGAA	Cleavage	1
miR396e	EVM0004489	0	-1	1	21	322	342	UUCCACAGCUUUCUUGAACUG	::::::::::::::::::::	AAGUUCAAGAAAGCUGUGGAA	Cleavage	1
miR396f	EVM0004489	0	-1	1	21	322	342	UUCCACAGCUUUCUUGAACUU	:::::::::::::::::::::	AAGUUCAAGAAAGCUGUGGAA	Cleavage	1
miR399a	EVM0001311	0	-1	1	21	85	105	UGCCAAAGGAGAGUUGCCCUU	:::::::::::::::::::::	AAGGGCAACUCUCCUUUGGCA	Cleavage	1
miR403a	EVM0035125	0	-1	1	21	3638	3658	UUAGAUUCACGCACAAACUCG	::::::::::::::::::::	GGAGUUUGUGCGUGAAUCUAA	Cleavage	1
miR403a	EVM0018702	0	-1	1	21	4005	4025	UUAGAUUCACGCACAAACUCG	::::::::::::::::::::	GGAGUUUGUGCGUGAAUCUAA	Cleavage	1
miR403b	EVM0035125	0	-1	1	21	3638	3658	UUAGAUUCACGCACAAACUCG	::::::::::::::::::::	GGAGUUUGUGCGUGAAUCUAA	Cleavage	1
miR403b	EVM0018702	0	-1	1	21	4005	4025	UUAGAUUCACGCACAAACUCG	::::::::::::::::::::	GGAGUUUGUGCGUGAAUCUAA	Cleavage	1
miR403c	EVM0035125	0	-1	1	21	3638	3658	UUAGAUUCACGCACAAACUCG	::::::::::::::::::::	GGAGUUUGUGCGUGAAUCUAA	Cleavage	1
miR403c	EVM0018702	0	-1	1	21	4005	4025	UUAGAUUCACGCACAAACUCG	::::::::::::::::::::	GGAGUUUGUGCGUGAAUCUAA	Cleavage	1
miR475b	EVM0028986	0	-1	1	21	1455	1475	UUACAGUGCCCAUUGAUUAAG	:::::::::::::::::::	ACUAAUCAAUGGGCACUGUAA	Cleavage	1
miR530b	EVM0004146	0	-1	1	21	265	285	UGCAUUUGCACCUGCACCUUA	: :::::::::::::::::::	UCAGGUGCAGGUGCAAAUGCA	Cleavage	1
miR530b	EVM0001662	0	-1	1	21	560	580	UGCAUUUGCACCUGCACCUUA	: :::::::::::::::::::	UCAGGUGCAGGUGCAAAUGCA	Cleavage	1
miR6439	EVM0004465	0	-1	1	21	1130	1150	UCUGCUUCUUGAUUUGGUGCC	:::::::::::::::::::::	GGCACCAAAUCAAGAAGCAGA	Cleavage	1
miR6445a	EVM0003668	0	-1	1	22	659	680	UUCAUUCCUCUUCCUAAAAUGG	:..:::::::::::::::::::	CUGUUUUAGGAAGAGGAAUGAA	Cleavage	1
miR6445a	EVM0001267	0	-1	1	22	188	209	UUCAUUCCUCUUCCUAAAAUGG	:..:::::::::::::::::::	CUGUUUUAGGAAGAGGAAUGAA	Cleavage	1
miR6445a	EVM0012878	0	-1	1	22	204	225	UUCAUUCCUCUUCCUAAAAUGG	:..:::::::::::::::::::	CUGUUUUAGGAAGAGGAAUGAA	Cleavage	1
miR6445a	EVM0005227	0	-1	1	22	106	127	UUCAUUCCUCUUCCUAAAAUGG	:..:::::::::::::::::::	CUGUUUUAGGAAGAGGAAUGAA	Cleavage	1
miR6445a	EVM0024186	0	-1	1	22	467	488	UUCAUUCCUCUUCCUAAAAUGG	:..:::::::::::::::::::	CUGUUUUAGGAAGAGGAAUGAA	Cleavage	1
miR6445b	EVM0003668	0	-1	1	22	659	680	UUCAUUCCUCUUCCUAAAAUGG	:..:::::::::::::::::::	CUGUUUUAGGAAGAGGAAUGAA	Cleavage	1
miR6445b	EVM0001267	0	-1	1	22	188	209	UUCAUUCCUCUUCCUAAAAUGG	:..:::::::::::::::::::	CUGUUUUAGGAAGAGGAAUGAA	Cleavage	1
miR6445b	EVM0012878	0	-1	1	22	204	225	UUCAUUCCUCUUCCUAAAAUGG	:..:::::::::::::::::::	CUGUUUUAGGAAGAGGAAUGAA	Cleavage	1
miR6445b	EVM0005227	0	-1	1	22	106	127	UUCAUUCCUCUUCCUAAAAUGG	:..:::::::::::::::::::	CUGUUUUAGGAAGAGGAAUGAA	Cleavage	1
miR6445b	EVM0024186	0	-1	1	22	467	488	UUCAUUCCUCUUCCUAAAAUGG	:..:::::::::::::::::::	CUGUUUUAGGAAGAGGAAUGAA	Cleavage	1
miR6462a	EVM0009988	0	-1	1	21	422	442	UUAUGCGUUUUUGUCCCUCGC	:::::::::::::::::::::	GCGAGGGACAAAAACGCAUAA	Cleavage	1
miR6462a	EVM0013000	0	-1	1	21	626	646	UUAUGCGUUUUUGUCCCUCGC	:::::::::::::::::::::	GCGAGGGACAAAAACGCAUAA	Cleavage	1
miR6462a	EVM0006846	0	-1	1	21	289	309	UUAUGCGUUUUUGUCCCUCGC	:.:::::::::::::::::::	GUGAGGGACAAAAACGCAUAA	Cleavage	1
miR6462a	EVM0006846	0	-1	1	21	289	309	UUAUGCGUUUUUGUCCCUCGC	:.:::::::::::::::::::	GUGAGGGACAAAAACGCAUAA	Cleavage	1
miR828a	EVM0022450	0	-1	1	22	525	546	UCUUGCUCAAAUGAGUAUUCCA	::::::::::::::::::::::	UGGAAUACUCAUUUGAGCAAGA	Cleavage	1
miR828a	EVM0006940	0	-1	1	22	452	473	UCUUGCUCAAAUGAGUAUUCCA	:: :::::::::::::::::::	UGAAAUACUCAUUUGAGCAAGA	Cleavage	1
miR828b	EVM0022450	0	-1	1	22	525	546	UCUUGCUCAAAUGAGUAUUCCA	::::::::::::::::::::::	UGGAAUACUCAUUUGAGCAAGA	Cleavage	1
miR828b	EVM0006940	0	-1	1	22	452	473	UCUUGCUCAAAUGAGUAUUCCA	:: :::::::::::::::::::	UGAAAUACUCAUUUGAGCAAGA	Cleavage	1
miRN6	EVM0031849	0	-1	1	21	1946	1966	CAUAUUCGGUCAACGUUCGAG	:::::::::::::::::::::	CUCGAACGUUGACCGAAUAUG	Cleavage	1
miR159c	EVM0014903	0.5	-1	1	20	1442	1461	AUUGGGGUGAAGGGAGCUCC	::::::::::::::.:::::	GGAGCUCCCUUCACUCCAAU	Cleavage	1
miR159c	EVM0035400	0.5	-1	1	20	1551	1570	AUUGGGGUGAAGGGAGCUCC	:::::::::::::.:::::	AGAGCUCCCUUCACUCCAAU	Cleavage	1
miR159c	EVM0037326	0.5	-1	1	20	1305	1324	AUUGGGGUGAAGGGAGCUCC	:::::::::::::.:::::	AGAGCUCCCUUCACUCCAAU	Cleavage	1
miR159c	EVM0031160	0.5	-1	1	20	1266	1285	AUUGGGGUGAAGGGAGCUCC	:::::::::::::.:::::	AGAGCUCCCUUCACUCCAAU	Cleavage	1
miR159c	EVM0031160	0.5	-1	1	20	966	985	AUUGGGGUGAAGGGAGCUCC	:::::::::::::.:::::	AGAGCUCCCUUCACUCCAAU	Cleavage	1
miR160a	EVM0016517	0.5	-1	1	20	1808	1827	UGCCUGGCUCCCUGUAUGCC	:::::.::::::::::::::	GGCAUGCAGGGAGCCAGGCA	Cleavage	1
miR160a	EVM0028398	0.5	-1	1	20	1657	1676	UGCCUGGCUCCCUGUAUGCC	:::::.::::::::::::::	GGCAUGCAGGGAGCCAGGCA	Cleavage	1
miR160a	EVM0016517	0.5	-1	1	20	1508	1527	UGCCUGGCUCCCUGUAUGCC	:::::.::::::::::::::	GGCAUGCAGGGAGCCAGGCA	Cleavage	1
miR160a	EVM0031811	0.5	-1	1	20	2288	2307	UGCCUGGCUCCCUGUAUGCC	:::::.::::::::::::::	GGCAUGCAGGGAGCCAGGCA	Cleavage	1
miR160b	EVM0016517	0.5	-1	1	21	1807	1827	UGCCUGGCUCCCUGUAUGCCA	::::::.::::::::::::::	UGGCAUGCAGGGAGCCAGGCA	Cleavage	1
miR160b	EVM0028398	0.5	-1	1	21	1656	1676	UGCCUGGCUCCCUGUAUGCCA	::::::.::::::::::::::	UGGCAUGCAGGGAGCCAGGCA	Cleavage	1
miR160b	EVM0016517	0.5	-1	1	21	1507	1527	UGCCUGGCUCCCUGUAUGCCA	::::::.::::::::::::::	UGGCAUGCAGGGAGCCAGGCA	Cleavage	1
miR160b	EVM0031811	0.5	-1	1	21	2287	2307	UGCCUGGCUCCCUGUAUGCCA	::::::.::::::::::::::	UGGCAUGCAGGGAGCCAGGCA	Cleavage	1
miR160c	EVM0016517	0.5	-1	1	20	1808	1827	UGCCUGGCUCCCUGUAUGCC	:::::.::::::::::::::	GGCAUGCAGGGAGCCAGGCA	Cleavage	1
miR160c	EVM0028398	0.5	-1	1	20	1657	1676	UGCCUGGCUCCCUGUAUGCC	:::::.::::::::::::::	GGCAUGCAGGGAGCCAGGCA	Cleavage	1
miR160c	EVM0016517	0.5	-1	1	20	1508	1527	UGCCUGGCUCCCUGUAUGCC	:::::.::::::::::::::	GGCAUGCAGGGAGCCAGGCA	Cleavage	1
miR160c	EVM0031811	0.5	-1	1	20	2288	2307	UGCCUGGCUCCCUGUAUGCC	:::::.::::::::::::::	GGCAUGCAGGGAGCCAGGCA	Cleavage	1
miR160g	EVM0016517	0.5	-1	1	21	1807	1827	UGCCUGGCUCCCUGUAUGCCA	::::::.::::::::::::::	UGGCAUGCAGGGAGCCAGGCA	Cleavage	1
miR160g	EVM0028398	0.5	-1	1	21	1656	1676	UGCCUGGCUCCCUGUAUGCCA	::::::.::::::::::::::	UGGCAUGCAGGGAGCCAGGCA	Cleavage	1
miR160g	EVM0016517	0.5	-1	1	21	1507	1527	UGCCUGGCUCCCUGUAUGCCA	::::::.::::::::::::::	UGGCAUGCAGGGAGCCAGGCA	Cleavage	1
miR160g	EVM0031811	0.5	-1	1	21	2287	2307	UGCCUGGCUCCCUGUAUGCCA	::::::.::::::::::::::	UGGCAUGCAGGGAGCCAGGCA	Cleavage	1
miR164a	EVM0019425	0.5	-1	1	21	2384	2404	UGGAGAAGCAGGGCACGUGCA	:::.::::::::::::::::	AGCAUGUGCCCUGCUUCUCCA	Cleavage	1
miR164a	EVM0028484	0.5	-1	1	21	1364	1384	UGGAGAAGCAGGGCACGUGCA	.::::::::::::::::::	CCUACGUGCCCUGCUUCUCCA	Cleavage	1
miR164a	EVM0014028	0.5	-1	1	21	941	961	UGGAGAAGCAGGGCACGUGCA	.::::::::::::::::::	CCUACGUGCCCUGCUUCUCCA	Cleavage	1
miR164b	EVM0019425	0.5	-1	1	21	2384	2404	UGGAGAAGCAGGGCACGUGCA	:::.::::::::::::::::	AGCAUGUGCCCUGCUUCUCCA	Cleavage	1
miR164b	EVM0028484	0.5	-1	1	21	1364	1384	UGGAGAAGCAGGGCACGUGCA	.::::::::::::::::::	CCUACGUGCCCUGCUUCUCCA	Cleavage	1
miR164b	EVM0014028	0.5	-1	1	21	941	961	UGGAGAAGCAGGGCACGUGCA	.::::::::::::::::::	CCUACGUGCCCUGCUUCUCCA	Cleavage	1
miR164c	EVM0019425	0.5	-1	1	21	2384	2404	UGGAGAAGCAGGGCACGUGCA	:::.::::::::::::::::	AGCAUGUGCCCUGCUUCUCCA	Cleavage	1
miR164c	EVM0028484	0.5	-1	1	21	1364	1384	UGGAGAAGCAGGGCACGUGCA	.::::::::::::::::::	CCUACGUGCCCUGCUUCUCCA	Cleavage	1
miR164c	EVM0014028	0.5	-1	1	21	941	961	UGGAGAAGCAGGGCACGUGCA	.::::::::::::::::::	CCUACGUGCCCUGCUUCUCCA	Cleavage	1
miR164d	EVM0019425	0.5	-1	1	21	2384	2404	UGGAGAAGCAGGGCACGUGCA	:::.::::::::::::::::	AGCAUGUGCCCUGCUUCUCCA	Cleavage	1
miR164d	EVM0028484	0.5	-1	1	21	1364	1384	UGGAGAAGCAGGGCACGUGCA	.::::::::::::::::::	CCUACGUGCCCUGCUUCUCCA	Cleavage	1
miR164d	EVM0014028	0.5	-1	1	21	941	961	UGGAGAAGCAGGGCACGUGCA	.::::::::::::::::::	CCUACGUGCCCUGCUUCUCCA	Cleavage	1
miR164f	EVM0019425	0.5	-1	1	21	2384	2404	UGGAGAAGCAGGGCACGUGCA	:::.::::::::::::::::	AGCAUGUGCCCUGCUUCUCCA	Cleavage	1
miR164f	EVM0028484	0.5	-1	1	21	1364	1384	UGGAGAAGCAGGGCACGUGCA	.::::::::::::::::::	CCUACGUGCCCUGCUUCUCCA	Cleavage	1
miR164f	EVM0014028	0.5	-1	1	21	941	961	UGGAGAAGCAGGGCACGUGCA	.::::::::::::::::::	CCUACGUGCCCUGCUUCUCCA	Cleavage	1
miR166a	EVM0002313	0.5	-1	1	21	1330	1350	UCGGACCAGGCUUCAUUCCCC	::::::::::::::::::.	CUGGAAUGAAGCCUGGUCCGG	Cleavage	1
miR166a	EVM0002313	0.5	-1	1	21	1630	1650	UCGGACCAGGCUUCAUUCCCC	::::::::::::::::::.	CUGGAAUGAAGCCUGGUCCGG	Cleavage	1
miR166a	EVM0003186	0.5	-1	1	21	1896	1916	UCGGACCAGGCUUCAUUCCCC	::::::::::::::::::.	CUGGAAUGAAGCCUGGUCCGG	Cleavage	1
miR166a	EVM0030329	0.5	-1	1	21	1983	2003	UCGGACCAGGCUUCAUUCCCC	::::::::::::::::::.	CUGGAAUGAAGCCUGGUCCGG	Cleavage	1
miR166b	EVM0002313	0.5	-1	1	21	1330	1350	UCGGACCAGGCUUCAUUCCCC	::::::::::::::::::.	CUGGAAUGAAGCCUGGUCCGG	Cleavage	1
miR166b	EVM0002313	0.5	-1	1	21	1630	1650	UCGGACCAGGCUUCAUUCCCC	::::::::::::::::::.	CUGGAAUGAAGCCUGGUCCGG	Cleavage	1
miR166b	EVM0003186	0.5	-1	1	21	1896	1916	UCGGACCAGGCUUCAUUCCCC	::::::::::::::::::.	CUGGAAUGAAGCCUGGUCCGG	Cleavage	1
miR166b	EVM0030329	0.5	-1	1	21	1983	2003	UCGGACCAGGCUUCAUUCCCC	::::::::::::::::::.	CUGGAAUGAAGCCUGGUCCGG	Cleavage	1
miR166c	EVM0002313	0.5	-1	1	21	1330	1350	UCGGACCAGGCUUCAUUCCCC	::::::::::::::::::.	CUGGAAUGAAGCCUGGUCCGG	Cleavage	1
miR166c	EVM0002313	0.5	-1	1	21	1630	1650	UCGGACCAGGCUUCAUUCCCC	::::::::::::::::::.	CUGGAAUGAAGCCUGGUCCGG	Cleavage	1
miR166c	EVM0003186	0.5	-1	1	21	1896	1916	UCGGACCAGGCUUCAUUCCCC	::::::::::::::::::.	CUGGAAUGAAGCCUGGUCCGG	Cleavage	1
miR166c	EVM0030329	0.5	-1	1	21	1983	2003	UCGGACCAGGCUUCAUUCCCC	::::::::::::::::::.	CUGGAAUGAAGCCUGGUCCGG	Cleavage	1
miR166d	EVM0002313	0.5	-1	1	21	1330	1350	UCGGACCAGGCUUCAUUCCCC	::::::::::::::::::.	CUGGAAUGAAGCCUGGUCCGG	Cleavage	1
miR166d	EVM0002313	0.5	-1	1	21	1630	1650	UCGGACCAGGCUUCAUUCCCC	::::::::::::::::::.	CUGGAAUGAAGCCUGGUCCGG	Cleavage	1
miR166d	EVM0003186	0.5	-1	1	21	1896	1916	UCGGACCAGGCUUCAUUCCCC	::::::::::::::::::.	CUGGAAUGAAGCCUGGUCCGG	Cleavage	1
miR166d	EVM0030329	0.5	-1	1	21	1983	2003	UCGGACCAGGCUUCAUUCCCC	::::::::::::::::::.	CUGGAAUGAAGCCUGGUCCGG	Cleavage	1
miR166f	EVM0002313	0.5	-1	1	21	1330	1350	UCGGACCAGGCUUCAUUCCCC	::::::::::::::::::.	CUGGAAUGAAGCCUGGUCCGG	Cleavage	1
miR166f	EVM0002313	0.5	-1	1	21	1630	1650	UCGGACCAGGCUUCAUUCCCC	::::::::::::::::::.	CUGGAAUGAAGCCUGGUCCGG	Cleavage	1
miR166f	EVM0003186	0.5	-1	1	21	1896	1916	UCGGACCAGGCUUCAUUCCCC	::::::::::::::::::.	CUGGAAUGAAGCCUGGUCCGG	Cleavage	1
miR166f	EVM0030329	0.5	-1	1	21	1983	2003	UCGGACCAGGCUUCAUUCCCC	::::::::::::::::::.	CUGGAAUGAAGCCUGGUCCGG	Cleavage	1
miR166g	EVM0002313	0.5	-1	1	21	1330	1350	UCGGACCAGGCUUCAUUCCCC	::::::::::::::::::.	CUGGAAUGAAGCCUGGUCCGG	Cleavage	1
miR166g	EVM0002313	0.5	-1	1	21	1630	1650	UCGGACCAGGCUUCAUUCCCC	::::::::::::::::::.	CUGGAAUGAAGCCUGGUCCGG	Cleavage	1
miR166g	EVM0003186	0.5	-1	1	21	1896	1916	UCGGACCAGGCUUCAUUCCCC	::::::::::::::::::.	CUGGAAUGAAGCCUGGUCCGG	Cleavage	1
miR166g	EVM0030329	0.5	-1	1	21	1983	2003	UCGGACCAGGCUUCAUUCCCC	::::::::::::::::::.	CUGGAAUGAAGCCUGGUCCGG	Cleavage	1
miR166h	EVM0002313	0.5	-1	1	21	1330	1350	UCGGACCAGGCUUCAUUCCCC	::::::::::::::::::.	CUGGAAUGAAGCCUGGUCCGG	Cleavage	1
miR166h	EVM0002313	0.5	-1	1	21	1630	1650	UCGGACCAGGCUUCAUUCCCC	::::::::::::::::::.	CUGGAAUGAAGCCUGGUCCGG	Cleavage	1
miR166h	EVM0003186	0.5	-1	1	21	1896	1916	UCGGACCAGGCUUCAUUCCCC	::::::::::::::::::.	CUGGAAUGAAGCCUGGUCCGG	Cleavage	1
miR166h	EVM0030329	0.5	-1	1	21	1983	2003	UCGGACCAGGCUUCAUUCCCC	::::::::::::::::::.	CUGGAAUGAAGCCUGGUCCGG	Cleavage	1
miR166i	EVM0002313	0.5	-1	1	21	1330	1350	UCGGACCAGGCUUCAUUCCCC	::::::::::::::::::.	CUGGAAUGAAGCCUGGUCCGG	Cleavage	1
miR166i	EVM0002313	0.5	-1	1	21	1630	1650	UCGGACCAGGCUUCAUUCCCC	::::::::::::::::::.	CUGGAAUGAAGCCUGGUCCGG	Cleavage	1
miR166i	EVM0003186	0.5	-1	1	21	1896	1916	UCGGACCAGGCUUCAUUCCCC	::::::::::::::::::.	CUGGAAUGAAGCCUGGUCCGG	Cleavage	1
miR166i	EVM0030329	0.5	-1	1	21	1983	2003	UCGGACCAGGCUUCAUUCCCC	::::::::::::::::::.	CUGGAAUGAAGCCUGGUCCGG	Cleavage	1
miR166j	EVM0002313	0.5	-1	1	21	1330	1350	UCGGACCAGGCUUCAUUCCCC	::::::::::::::::::.	CUGGAAUGAAGCCUGGUCCGG	Cleavage	1
miR166j	EVM0002313	0.5	-1	1	21	1630	1650	UCGGACCAGGCUUCAUUCCCC	::::::::::::::::::.	CUGGAAUGAAGCCUGGUCCGG	Cleavage	1
miR166j	EVM0003186	0.5	-1	1	21	1896	1916	UCGGACCAGGCUUCAUUCCCC	::::::::::::::::::.	CUGGAAUGAAGCCUGGUCCGG	Cleavage	1
miR166j	EVM0030329	0.5	-1	1	21	1983	2003	UCGGACCAGGCUUCAUUCCCC	::::::::::::::::::.	CUGGAAUGAAGCCUGGUCCGG	Cleavage	1
miR166k	EVM0002313	0.5	-1	1	21	1330	1350	UCGGACCAGGCUUCAUUCCUU	::::::::::::::::::.	CUGGAAUGAAGCCUGGUCCGG	Cleavage	1
miR166k	EVM0002313	0.5	-1	1	21	1630	1650	UCGGACCAGGCUUCAUUCCUU	::::::::::::::::::.	CUGGAAUGAAGCCUGGUCCGG	Cleavage	1
miR166k	EVM0003186	0.5	-1	1	21	1896	1916	UCGGACCAGGCUUCAUUCCUU	::::::::::::::::::.	CUGGAAUGAAGCCUGGUCCGG	Cleavage	1
miR166k	EVM0030329	0.5	-1	1	21	1983	2003	UCGGACCAGGCUUCAUUCCUU	::::::::::::::::::.	CUGGAAUGAAGCCUGGUCCGG	Cleavage	1
miR166l	EVM0002313	0.5	-1	1	21	1330	1350	UCGGACCAGGCUUCAUUCCCC	::::::::::::::::::.	CUGGAAUGAAGCCUGGUCCGG	Cleavage	1
miR166l	EVM0002313	0.5	-1	1	21	1630	1650	UCGGACCAGGCUUCAUUCCCC	::::::::::::::::::.	CUGGAAUGAAGCCUGGUCCGG	Cleavage	1
miR166l	EVM0003186	0.5	-1	1	21	1896	1916	UCGGACCAGGCUUCAUUCCCC	::::::::::::::::::.	CUGGAAUGAAGCCUGGUCCGG	Cleavage	1
miR166l	EVM0030329	0.5	-1	1	21	1983	2003	UCGGACCAGGCUUCAUUCCCC	::::::::::::::::::.	CUGGAAUGAAGCCUGGUCCGG	Cleavage	1
miR166m	EVM0002313	0.5	-1	1	21	1330	1350	UCGGACCAGGCUUCAUUCCCC	::::::::::::::::::.	CUGGAAUGAAGCCUGGUCCGG	Cleavage	1
miR166m	EVM0002313	0.5	-1	1	21	1630	1650	UCGGACCAGGCUUCAUUCCCC	::::::::::::::::::.	CUGGAAUGAAGCCUGGUCCGG	Cleavage	1
miR166m	EVM0003186	0.5	-1	1	21	1896	1916	UCGGACCAGGCUUCAUUCCCC	::::::::::::::::::.	CUGGAAUGAAGCCUGGUCCGG	Cleavage	1
miR166m	EVM0030329	0.5	-1	1	21	1983	2003	UCGGACCAGGCUUCAUUCCCC	::::::::::::::::::.	CUGGAAUGAAGCCUGGUCCGG	Cleavage	1
miR166n	EVM0002313	0.5	-1	1	21	1330	1350	UCGGACCAGGCUUCAUUCCCC	::::::::::::::::::.	CUGGAAUGAAGCCUGGUCCGG	Cleavage	1
miR166n	EVM0002313	0.5	-1	1	21	1630	1650	UCGGACCAGGCUUCAUUCCCC	::::::::::::::::::.	CUGGAAUGAAGCCUGGUCCGG	Cleavage	1
miR166n	EVM0003186	0.5	-1	1	21	1896	1916	UCGGACCAGGCUUCAUUCCCC	::::::::::::::::::.	CUGGAAUGAAGCCUGGUCCGG	Cleavage	1
miR166n	EVM0030329	0.5	-1	1	21	1983	2003	UCGGACCAGGCUUCAUUCCCC	::::::::::::::::::.	CUGGAAUGAAGCCUGGUCCGG	Cleavage	1
miR166o	EVM0002313	0.5	-1	1	21	1330	1350	UCGGACCAGGCUUCAUUCCCC	::::::::::::::::::.	CUGGAAUGAAGCCUGGUCCGG	Cleavage	1
miR166o	EVM0002313	0.5	-1	1	21	1630	1650	UCGGACCAGGCUUCAUUCCCC	::::::::::::::::::.	CUGGAAUGAAGCCUGGUCCGG	Cleavage	1
miR166o	EVM0003186	0.5	-1	1	21	1896	1916	UCGGACCAGGCUUCAUUCCCC	::::::::::::::::::.	CUGGAAUGAAGCCUGGUCCGG	Cleavage	1
miR166o	EVM0030329	0.5	-1	1	21	1983	2003	UCGGACCAGGCUUCAUUCCCC	::::::::::::::::::.	CUGGAAUGAAGCCUGGUCCGG	Cleavage	1
miR166p	EVM0002313	0.5	-1	1	21	1330	1350	UCGGACCAGGCUUCAUUCCCC	::::::::::::::::::.	CUGGAAUGAAGCCUGGUCCGG	Cleavage	1
miR166p	EVM0002313	0.5	-1	1	21	1630	1650	UCGGACCAGGCUUCAUUCCCC	::::::::::::::::::.	CUGGAAUGAAGCCUGGUCCGG	Cleavage	1
miR166p	EVM0003186	0.5	-1	1	21	1896	1916	UCGGACCAGGCUUCAUUCCCC	::::::::::::::::::.	CUGGAAUGAAGCCUGGUCCGG	Cleavage	1
miR166p	EVM0030329	0.5	-1	1	21	1983	2003	UCGGACCAGGCUUCAUUCCCC	::::::::::::::::::.	CUGGAAUGAAGCCUGGUCCGG	Cleavage	1
miR171b	EVM0009873	0.5	-1	1	21	1422	1442	UGAUUGAGCCGUGCCAAUAUC	:::::::::.:::::::::::	GAUAUUGGCGCGGCUCAAUCA	Cleavage	1
miR171b	EVM0007866	0.5	-1	1	21	1275	1295	UGAUUGAGCCGUGCCAAUAUC	:::::::::.:::::::::::	GAUAUUGGCGCGGCUCAAUCA	Cleavage	1
miR171b	EVM0007866	0.5	-1	1	21	1764	1784	UGAUUGAGCCGUGCCAAUAUC	:::::::::.:::::::::::	GAUAUUGGCGCGGCUCAAUCA	Cleavage	1
miR171b	EVM0031440	0.5	-1	1	21	2172	2192	UGAUUGAGCCGUGCCAAUAUC	:::::::::.:::::::::::	GAUAUUGGCGCGGCUCAAUCA	Cleavage	1
miR171b	EVM0017257	0.5	-1	1	21	1990	2010	UGAUUGAGCCGUGCCAAUAUC	:::::::::.:::::::::::	GAUAUUGGCGCGGCUCAAUCA	Cleavage	1
miR171c	EVM0009873	0.5	-1	1	21	1422	1442	UGAUUGAGCCGUGCCAAUAUC	:::::::::.:::::::::::	GAUAUUGGCGCGGCUCAAUCA	Cleavage	1
miR171c	EVM0007866	0.5	-1	1	21	1275	1295	UGAUUGAGCCGUGCCAAUAUC	:::::::::.:::::::::::	GAUAUUGGCGCGGCUCAAUCA	Cleavage	1
miR171c	EVM0007866	0.5	-1	1	21	1764	1784	UGAUUGAGCCGUGCCAAUAUC	:::::::::.:::::::::::	GAUAUUGGCGCGGCUCAAUCA	Cleavage	1
miR171c	EVM0031440	0.5	-1	1	21	2172	2192	UGAUUGAGCCGUGCCAAUAUC	:::::::::.:::::::::::	GAUAUUGGCGCGGCUCAAUCA	Cleavage	1
miR171c	EVM0017257	0.5	-1	1	21	1990	2010	UGAUUGAGCCGUGCCAAUAUC	:::::::::.:::::::::::	GAUAUUGGCGCGGCUCAAUCA	Cleavage	1
miR171f	EVM0009873	0.5	-1	1	21	1422	1442	UGAUUGAGCCGUGCCAAUAUC	:::::::::.:::::::::::	GAUAUUGGCGCGGCUCAAUCA	Cleavage	1
miR171f	EVM0007866	0.5	-1	1	21	1275	1295	UGAUUGAGCCGUGCCAAUAUC	:::::::::.:::::::::::	GAUAUUGGCGCGGCUCAAUCA	Cleavage	1
miR171f	EVM0007866	0.5	-1	1	21	1764	1784	UGAUUGAGCCGUGCCAAUAUC	:::::::::.:::::::::::	GAUAUUGGCGCGGCUCAAUCA	Cleavage	1
miR171f	EVM0031440	0.5	-1	1	21	2172	2192	UGAUUGAGCCGUGCCAAUAUC	:::::::::.:::::::::::	GAUAUUGGCGCGGCUCAAUCA	Cleavage	1
miR171f	EVM0017257	0.5	-1	1	21	1990	2010	UGAUUGAGCCGUGCCAAUAUC	:::::::::.:::::::::::	GAUAUUGGCGCGGCUCAAUCA	Cleavage	1
miR171h	EVM0009873	0.5	-1	1	21	1422	1442	UGAUUGAGCCGUGCCAAUAUC	:::::::::.:::::::::::	GAUAUUGGCGCGGCUCAAUCA	Cleavage	1
miR171h	EVM0007866	0.5	-1	1	21	1275	1295	UGAUUGAGCCGUGCCAAUAUC	:::::::::.:::::::::::	GAUAUUGGCGCGGCUCAAUCA	Cleavage	1
miR171h	EVM0007866	0.5	-1	1	21	1764	1784	UGAUUGAGCCGUGCCAAUAUC	:::::::::.:::::::::::	GAUAUUGGCGCGGCUCAAUCA	Cleavage	1
miR171h	EVM0031440	0.5	-1	1	21	2172	2192	UGAUUGAGCCGUGCCAAUAUC	:::::::::.:::::::::::	GAUAUUGGCGCGGCUCAAUCA	Cleavage	1
miR171h	EVM0017257	0.5	-1	1	21	1990	2010	UGAUUGAGCCGUGCCAAUAUC	:::::::::.:::::::::::	GAUAUUGGCGCGGCUCAAUCA	Cleavage	1
miR171j	EVM0009873	0.5	-1	1	21	1422	1442	UGAUUGAGCCGUGCCAAUAUC	:::::::::.:::::::::::	GAUAUUGGCGCGGCUCAAUCA	Cleavage	1
miR171j	EVM0007866	0.5	-1	1	21	1275	1295	UGAUUGAGCCGUGCCAAUAUC	:::::::::.:::::::::::	GAUAUUGGCGCGGCUCAAUCA	Cleavage	1
miR171j	EVM0007866	0.5	-1	1	21	1764	1784	UGAUUGAGCCGUGCCAAUAUC	:::::::::.:::::::::::	GAUAUUGGCGCGGCUCAAUCA	Cleavage	1
miR171j	EVM0031440	0.5	-1	1	21	2172	2192	UGAUUGAGCCGUGCCAAUAUC	:::::::::.:::::::::::	GAUAUUGGCGCGGCUCAAUCA	Cleavage	1
miR171j	EVM0017257	0.5	-1	1	21	1990	2010	UGAUUGAGCCGUGCCAAUAUC	:::::::::.:::::::::::	GAUAUUGGCGCGGCUCAAUCA	Cleavage	1
miR171k	EVM0009873	0.5	-1	1	21	1422	1442	UGAUUGAGCCGUGCCAAUAUC	:::::::::.:::::::::::	GAUAUUGGCGCGGCUCAAUCA	Cleavage	1
miR171k	EVM0007866	0.5	-1	1	21	1275	1295	UGAUUGAGCCGUGCCAAUAUC	:::::::::.:::::::::::	GAUAUUGGCGCGGCUCAAUCA	Cleavage	1
miR171k	EVM0007866	0.5	-1	1	21	1764	1784	UGAUUGAGCCGUGCCAAUAUC	:::::::::.:::::::::::	GAUAUUGGCGCGGCUCAAUCA	Cleavage	1
miR171k	EVM0031440	0.5	-1	1	21	2172	2192	UGAUUGAGCCGUGCCAAUAUC	:::::::::.:::::::::::	GAUAUUGGCGCGGCUCAAUCA	Cleavage	1
miR171k	EVM0017257	0.5	-1	1	21	1990	2010	UGAUUGAGCCGUGCCAAUAUC	:::::::::.:::::::::::	GAUAUUGGCGCGGCUCAAUCA	Cleavage	1
miR171l	EVM0009873	0.5	-1	1	21	1422	1442	UGAUUGAGCCGUGCCAAUAUC	:::::::::.:::::::::::	GAUAUUGGCGCGGCUCAAUCA	Cleavage	1
miR171l	EVM0007866	0.5	-1	1	21	1275	1295	UGAUUGAGCCGUGCCAAUAUC	:::::::::.:::::::::::	GAUAUUGGCGCGGCUCAAUCA	Cleavage	1
miR171l	EVM0007866	0.5	-1	1	21	1764	1784	UGAUUGAGCCGUGCCAAUAUC	:::::::::.:::::::::::	GAUAUUGGCGCGGCUCAAUCA	Cleavage	1
miR171l	EVM0031440	0.5	-1	1	21	2172	2192	UGAUUGAGCCGUGCCAAUAUC	:::::::::.:::::::::::	GAUAUUGGCGCGGCUCAAUCA	Cleavage	1
miR171l	EVM0017257	0.5	-1	1	21	1990	2010	UGAUUGAGCCGUGCCAAUAUC	:::::::::.:::::::::::	GAUAUUGGCGCGGCUCAAUCA	Cleavage	1
miR172a	EVM0030586	0.5	-1	1	21	2277	2297	GGAAUCUUGAUGAUGCUGCAG	::::::::::::::.::::::	CUGCAGCAUCAUCAGGAUUCC	Cleavage	2
miR172a	EVM0030586	0.5	-1	1	21	2489	2509	GGAAUCUUGAUGAUGCUGCAG	::::::::::::::.::::::	CUGCAGCAUCAUCAGGAUUCC	Cleavage	2
miR172b	EVM0026841	0.5	-1	1	21	1824	1844	AGAAUCUUGAUGAUGCUGCAU	:::::::::::::.::::::	UUGCAGCAUCAUCAGGAUUCU	Cleavage	1
miR172b	EVM0017927	0.5	-1	1	21	1604	1624	AGAAUCUUGAUGAUGCUGCAU	:::::::::::::.::::::	UUGCAGCAUCAUCAGGAUUCU	Cleavage	1
miR172b	EVM0026841	0.5	-1	1	21	2121	2141	AGAAUCUUGAUGAUGCUGCAU	:::::::::::::.::::::	UUGCAGCAUCAUCAGGAUUCU	Cleavage	1
miR172b	EVM0033500	0.5	-1	1	21	1910	1930	AGAAUCUUGAUGAUGCUGCAU	:::::::::::::.::::::	UUGCAGCAUCAUCAGGAUUCU	Cleavage	1
miR172b	EVM0033500	0.5	-1	1	21	1865	1885	AGAAUCUUGAUGAUGCUGCAU	:::::::::::::.::::::	UUGCAGCAUCAUCAGGAUUCU	Cleavage	1
miR172b	EVM0001547	0.5	-1	1	21	2195	2215	AGAAUCUUGAUGAUGCUGCAU	:::::::::::::.::::::	CUGCAGCAUCAUCAGGAUUCU	Cleavage	1
miR172b	EVM0026841	0.5	-1	1	21	2000	2020	AGAAUCUUGAUGAUGCUGCAU	:::::::::::::.::::::	UUGCAGCAUCAUCAGGAUUCU	Cleavage	1
miR172b	EVM0033500	0.5	-1	1	21	2676	2696	AGAAUCUUGAUGAUGCUGCAU	:::::::::::::.::::::	UUGCAGCAUCAUCAGGAUUCU	Cleavage	1
miR172c	EVM0026841	0.5	-1	1	21	1824	1844	AGAAUCUUGAUGAUGCUGCAU	:::::::::::::.::::::	UUGCAGCAUCAUCAGGAUUCU	Cleavage	1
miR172c	EVM0017927	0.5	-1	1	21	1604	1624	AGAAUCUUGAUGAUGCUGCAU	:::::::::::::.::::::	UUGCAGCAUCAUCAGGAUUCU	Cleavage	1
miR172c	EVM0026841	0.5	-1	1	21	2121	2141	AGAAUCUUGAUGAUGCUGCAU	:::::::::::::.::::::	UUGCAGCAUCAUCAGGAUUCU	Cleavage	1
miR172c	EVM0033500	0.5	-1	1	21	1910	1930	AGAAUCUUGAUGAUGCUGCAU	:::::::::::::.::::::	UUGCAGCAUCAUCAGGAUUCU	Cleavage	1
miR172c	EVM0033500	0.5	-1	1	21	1865	1885	AGAAUCUUGAUGAUGCUGCAU	:::::::::::::.::::::	UUGCAGCAUCAUCAGGAUUCU	Cleavage	1
miR172c	EVM0001547	0.5	-1	1	21	2195	2215	AGAAUCUUGAUGAUGCUGCAU	:::::::::::::.::::::	CUGCAGCAUCAUCAGGAUUCU	Cleavage	1
miR172c	EVM0026841	0.5	-1	1	21	2000	2020	AGAAUCUUGAUGAUGCUGCAU	:::::::::::::.::::::	UUGCAGCAUCAUCAGGAUUCU	Cleavage	1
miR172c	EVM0033500	0.5	-1	1	21	2676	2696	AGAAUCUUGAUGAUGCUGCAU	:::::::::::::.::::::	UUGCAGCAUCAUCAGGAUUCU	Cleavage	1
miR172d	EVM0026841	0.5	-1	1	21	1824	1844	AGAAUCUUGAUGAUGCUGCAU	:::::::::::::.::::::	UUGCAGCAUCAUCAGGAUUCU	Cleavage	1
miR172d	EVM0017927	0.5	-1	1	21	1604	1624	AGAAUCUUGAUGAUGCUGCAU	:::::::::::::.::::::	UUGCAGCAUCAUCAGGAUUCU	Cleavage	1
miR172d	EVM0026841	0.5	-1	1	21	2121	2141	AGAAUCUUGAUGAUGCUGCAU	:::::::::::::.::::::	UUGCAGCAUCAUCAGGAUUCU	Cleavage	1
miR172d	EVM0033500	0.5	-1	1	21	1910	1930	AGAAUCUUGAUGAUGCUGCAU	:::::::::::::.::::::	UUGCAGCAUCAUCAGGAUUCU	Cleavage	1
miR172d	EVM0033500	0.5	-1	1	21	1865	1885	AGAAUCUUGAUGAUGCUGCAU	:::::::::::::.::::::	UUGCAGCAUCAUCAGGAUUCU	Cleavage	1
miR172d	EVM0001547	0.5	-1	1	21	2195	2215	AGAAUCUUGAUGAUGCUGCAU	:::::::::::::.::::::	CUGCAGCAUCAUCAGGAUUCU	Cleavage	1
miR172d	EVM0026841	0.5	-1	1	21	2000	2020	AGAAUCUUGAUGAUGCUGCAU	:::::::::::::.::::::	UUGCAGCAUCAUCAGGAUUCU	Cleavage	1
miR172d	EVM0033500	0.5	-1	1	21	2676	2696	AGAAUCUUGAUGAUGCUGCAU	:::::::::::::.::::::	UUGCAGCAUCAUCAGGAUUCU	Cleavage	1
miR172e	EVM0030586	0.5	-1	1	21	2277	2297	GGAAUCUUGAUGAUGCUGCAG	::::::::::::::.::::::	CUGCAGCAUCAUCAGGAUUCC	Cleavage	2
miR172e	EVM0030586	0.5	-1	1	21	2489	2509	GGAAUCUUGAUGAUGCUGCAG	::::::::::::::.::::::	CUGCAGCAUCAUCAGGAUUCC	Cleavage	2
miR172f	EVM0026841	0.5	-1	1	21	1824	1844	AGAAUCUUGAUGAUGCUGCAU	:::::::::::::.::::::	UUGCAGCAUCAUCAGGAUUCU	Cleavage	1
miR172f	EVM0017927	0.5	-1	1	21	1604	1624	AGAAUCUUGAUGAUGCUGCAU	:::::::::::::.::::::	UUGCAGCAUCAUCAGGAUUCU	Cleavage	1
miR172f	EVM0026841	0.5	-1	1	21	2121	2141	AGAAUCUUGAUGAUGCUGCAU	:::::::::::::.::::::	UUGCAGCAUCAUCAGGAUUCU	Cleavage	1
miR172f	EVM0033500	0.5	-1	1	21	1910	1930	AGAAUCUUGAUGAUGCUGCAU	:::::::::::::.::::::	UUGCAGCAUCAUCAGGAUUCU	Cleavage	1
miR172f	EVM0033500	0.5	-1	1	21	1865	1885	AGAAUCUUGAUGAUGCUGCAU	:::::::::::::.::::::	UUGCAGCAUCAUCAGGAUUCU	Cleavage	1
miR172f	EVM0001547	0.5	-1	1	21	2195	2215	AGAAUCUUGAUGAUGCUGCAU	:::::::::::::.::::::	CUGCAGCAUCAUCAGGAUUCU	Cleavage	1
miR172f	EVM0026841	0.5	-1	1	21	2000	2020	AGAAUCUUGAUGAUGCUGCAU	:::::::::::::.::::::	UUGCAGCAUCAUCAGGAUUCU	Cleavage	1
miR172f	EVM0033500	0.5	-1	1	21	2676	2696	AGAAUCUUGAUGAUGCUGCAU	:::::::::::::.::::::	UUGCAGCAUCAUCAGGAUUCU	Cleavage	1
miR172g	EVM0030586	0.5	-1	1	21	2277	2297	GGAAUCUUGAUGAUGCUGCAU	:::::::::::::.::::::	CUGCAGCAUCAUCAGGAUUCC	Cleavage	2
miR172g	EVM0030586	0.5	-1	1	21	2489	2509	GGAAUCUUGAUGAUGCUGCAU	:::::::::::::.::::::	CUGCAGCAUCAUCAGGAUUCC	Cleavage	2
miR3627a	EVM0025604	0.5	-1	1	22	587	608	UGUCGCAGGAGAGAUGGCGCUA	.:.::::::::::::::::::	CGGUGCCAUCUCUCCUGCGACA	Cleavage	1
miR395c	EVM0015971	0.5	-1	1	20	489	508	UGAAGUGUUUGGGGGAACUC	:::::::.::::::::::::	GAGUUCCUCCAAACACUUCA	Cleavage	1
miR395c	EVM0015971	0.5	-1	1	20	789	808	UGAAGUGUUUGGGGGAACUC	:::::::.::::::::::::	GAGUUCCUCCAAACACUUCA	Cleavage	1
miR395e	EVM0015971	0.5	-1	1	20	489	508	UGAAGUGUUUGGGGGAACUC	:::::::.::::::::::::	GAGUUCCUCCAAACACUUCA	Cleavage	1
miR395e	EVM0015971	0.5	-1	1	20	789	808	UGAAGUGUUUGGGGGAACUC	:::::::.::::::::::::	GAGUUCCUCCAAACACUUCA	Cleavage	1
miR396g	EVM0004489	0.5	-1	1	21	323	343	UUUCCACGGCUUUCUUGAACU	:::::::::::::.:::::::	AGUUCAAGAAAGCUGUGGAAA	Cleavage	1
miR396h	EVM0004489	0.5	-1	1	21	322	342	UUCCACGGCUUUCUUGAACUU	::::::::::::::.::::::	AAGUUCAAGAAAGCUGUGGAA	Cleavage	1
miR530a	EVM0004146	0.5	-1	1	21	265	285	UGCAUUUGCACCUGCAUCUUU	::.::::::::::::::::	UCAGGUGCAGGUGCAAAUGCA	Cleavage	1
miR530a	EVM0001662	0.5	-1	1	21	560	580	UGCAUUUGCACCUGCAUCUUU	::.::::::::::::::::	UCAGGUGCAGGUGCAAAUGCA	Cleavage	1
miR6445a	EVM0000837	0.5	-1	1	22	392	413	UUCAUUCCUCUUCCUAAAAUGG	::.:::::::::::::::::.:	CCGUUUUAGGAAGAGGAAUGGA	Cleavage	1
miR6445a	EVM0000139	0.5	-1	1	22	398	419	UUCAUUCCUCUUCCUAAAAUGG	:.:::::::::::::::::.:	GCGUUUUAGGAAGAGGAAUGGA	Cleavage	1
miR6445b	EVM0000837	0.5	-1	1	22	392	413	UUCAUUCCUCUUCCUAAAAUGG	::.:::::::::::::::::.:	CCGUUUUAGGAAGAGGAAUGGA	Cleavage	1
miR6445b	EVM0000139	0.5	-1	1	22	398	419	UUCAUUCCUCUUCCUAAAAUGG	:.:::::::::::::::::.:	GCGUUUUAGGAAGAGGAAUGGA	Cleavage	1
miR6457c	EVM0009988	0.5	-1	1	21	485	505	UUAGUUUGGCAGCCUCUUCUC	: :::::::::::::::.:::	GUGAAGAGGCUGCCAAAUUAA	Cleavage	1
miR6457c	EVM0013000	0.5	-1	1	21	689	709	UUAGUUUGGCAGCCUCUUCUC	: :::::::::::::::::.:	GCGAAGAGGCUGCCAAACUGA	Cleavage	1
miR7817a	EVM0021486	0.5	-1	1	21	2964	2984	UUUGGUUAUUGUCUCGAGACA	::::::::::.::::::::	CUUCUCGAGACAGUAACCAAA	Cleavage	1
miR7817b	EVM0021486	0.5	-1	1	21	2964	2984	UUUGGUUAUUGUCUCGAGACA	::::::::::.::::::::	CUUCUCGAGACAGUAACCAAA	Cleavage	1
miR7817c	EVM0021486	0.5	-1	1	21	2964	2984	UUUGGUUAUUGUCUCGAGACA	::::::::::.::::::::	CUUCUCGAGACAGUAACCAAA	Cleavage	1
miR7817d	EVM0021486	0.5	-1	1	20	2965	2984	UUUGGUUAUUGUCUCGAGAU	::::::::::.::::::::	UUCUCGAGACAGUAACCAAA	Cleavage	1
miRN27	EVM0025602	0.5	-1	1	20	3014	3033	UGAUUGAGAAUUGAGUUUUU	::::.::::::::::::::	UAAAAUUCAAUUCUCAAUCA	Cleavage	1
miRN27	EVM0005446	0.5	-1	1	20	59	78	UGAUUGAGAAUUGAGUUUUU	:::::::::::.:::::::	UAAAACUCAAUUUUCAAUCA	Cleavage	1
miRN29	EVM0034968	0.5	-1	1	21	1446	1466	UCUCAACACACGAAAAUCUGG	::::::::.:::::::::::	ACAGAUUUUUGUGUGUUGAGA	Cleavage	1
miRN6	EVM0018771	0.5	-1	1	21	1365	1385	CAUAUUCGGUCAACGUUCGAG	::::::::::::::::::.::	CUCGAACGUUGACCGAAUGUG	Cleavage	1
miR1424	EVM0021628	1	-1	1	21	1132	1152	CAAAAUCAGCAUCAUUGGCAU	::..:::::::::::::::	UCGCUGAUGAUGCUGAUUUUG	Cleavage	2
miR1444	EVM0014328	1	-1	1	21	1283	1303	UCCACAUUCGGUCAAUGUUCC	::..:::::::::::::::	CAAAUGUUGACCGAAUGUGGA	Cleavage	1
miR156g	EVM0027729	1	-1	1	21	3640	3660	UUGACAGAAGAGAGUGAGCAC	:::::: ::::::::::::::	GUGCUCUCUCUCUUCUGUCAA	Cleavage	1
miR156g	EVM0027729	1	-1	1	21	1976	1996	UUGACAGAAGAGAGUGAGCAC	:::::: ::::::::::::::	GUGCUCUCUCUCUUCUGUCAA	Cleavage	1
miR156g	EVM0021783	1	-1	1	21	2113	2133	UUGACAGAAGAGAGUGAGCAC	:::::: ::::::::::::::	GUGCUCUCUCUCUUCUGUCAA	Cleavage	3
miR156g	EVM0027729	1	-1	1	21	1707	1727	UUGACAGAAGAGAGUGAGCAC	:::::: ::::::::::::::	GUGCUCUCUCUCUUCUGUCAA	Cleavage	1
miR156g	EVM0018490	1	-1	1	21	1877	1897	UUGACAGAAGAGAGUGAGCAC	:::::: ::::::::::::::	GUGCUCUCUCUCUUCUGUCAA	Cleavage	1
miR156g	EVM0027729	1	-1	1	21	2007	2027	UUGACAGAAGAGAGUGAGCAC	:::::: ::::::::::::::	GUGCUCUCUCUCUUCUGUCAA	Cleavage	1
miR156g	EVM0027729	1	-1	1	21	1976	1996	UUGACAGAAGAGAGUGAGCAC	:::::: ::::::::::::::	GUGCUCUCUCUCUUCUGUCAA	Cleavage	1
miR156g	EVM0027729	1	-1	1	21	1707	1727	UUGACAGAAGAGAGUGAGCAC	:::::: ::::::::::::::	GUGCUCUCUCUCUUCUGUCAA	Cleavage	1
miR156g	EVM0027729	1	-1	1	21	1674	1694	UUGACAGAAGAGAGUGAGCAC	:::::: ::::::::::::::	GUGCUCUCUCUCUUCUGUCAA	Cleavage	1
miR156g	EVM0018490	1	-1	1	21	2177	2197	UUGACAGAAGAGAGUGAGCAC	:::::: ::::::::::::::	GUGCUCUCUCUCUUCUGUCAA	Cleavage	1
miR156g	EVM0021783	1	-1	1	21	1294	1314	UUGACAGAAGAGAGUGAGCAC	:::::: ::::::::::::::	GUGCUCUCUCUCUUCUGUCAA	Cleavage	2
miR156g	EVM0011198	1	-1	1	21	1226	1246	UUGACAGAAGAGAGUGAGCAC	:::::: ::::::::::::::	GUGCUCUCUCUCUUCUGUCAA	Cleavage	1
miR156g	EVM0021783	1	-1	1	21	1243	1263	UUGACAGAAGAGAGUGAGCAC	:::::: ::::::::::::::	GUGCUCUCUCUCUUCUGUCAA	Cleavage	2
miR156g	EVM0005605	1	-1	1	21	1052	1072	UUGACAGAAGAGAGUGAGCAC	::::: ::::::::::::::	AUGCUCCCUCUCUUCUGUCAA	Cleavage	1
miR156g	EVM0023196	1	-1	1	21	1045	1065	UUGACAGAAGAGAGUGAGCAC	::::: ::::::::::::::	AUGCUCCCUCUCUUCUGUCAA	Cleavage	1
miR156g	EVM0003223	1	-1	1	21	894	914	UUGACAGAAGAGAGUGAGCAC	::::: ::::::::::::::	AUGCUCUCUCUCUUCUGUCAA	Cleavage	1
miR156g	EVM0021722	1	-1	1	21	904	924	UUGACAGAAGAGAGUGAGCAC	::::: ::::::::::::::	AUGCUCUCUCUCUUCUGUCAA	Cleavage	1
miR160d	EVM0016517	1	-1	1	21	1807	1827	UGCCUGGCUCCCUGGAUGCCA	:::::: ::::::::::::::	UGGCAUGCAGGGAGCCAGGCA	Cleavage	1
miR160d	EVM0028398	1	-1	1	21	1656	1676	UGCCUGGCUCCCUGGAUGCCA	:::::: ::::::::::::::	UGGCAUGCAGGGAGCCAGGCA	Cleavage	1
miR160d	EVM0016517	1	-1	1	21	1507	1527	UGCCUGGCUCCCUGGAUGCCA	:::::: ::::::::::::::	UGGCAUGCAGGGAGCCAGGCA	Cleavage	1
miR160d	EVM0031811	1	-1	1	21	2287	2307	UGCCUGGCUCCCUGGAUGCCA	:::::: ::::::::::::::	UGGCAUGCAGGGAGCCAGGCA	Cleavage	1
miR160d	EVM0014026	1	-1	1	21	1502	1522	UGCCUGGCUCCCUGGAUGCCA	::::: ::::::::::::::	AGGCAUACAGGGAGCCAGGCA	Cleavage	1
miR160d	EVM0014026	1	-1	1	21	1802	1822	UGCCUGGCUCCCUGGAUGCCA	::::: ::::::::::::::	AGGCAUACAGGGAGCCAGGCA	Cleavage	1
miR160d	EVM0023793	1	-1	1	21	1780	1800	UGCCUGGCUCCCUGGAUGCCA	::::: ::::::::::::::	AGGCAUACAGGGAGCCAGGCA	Cleavage	1
miR160d	EVM0023793	1	-1	1	21	2080	2100	UGCCUGGCUCCCUGGAUGCCA	::::: ::::::::::::::	AGGCAUACAGGGAGCCAGGCA	Cleavage	1
miR160d	EVM0016202	1	-1	1	21	1698	1718	UGCCUGGCUCCCUGGAUGCCA	::::: ::::::::::::::	AGGCAUACAGGGAGCCAGGCA	Cleavage	1
miR160d	EVM0015365	1	-1	1	21	1807	1827	UGCCUGGCUCCCUGGAUGCCA	::::: ::::::::::::::	AGGCAUACAGGGAGCCAGGCA	Cleavage	1
miR160d	EVM0016202	1	-1	1	21	1998	2018	UGCCUGGCUCCCUGGAUGCCA	::::: ::::::::::::::	AGGCAUACAGGGAGCCAGGCA	Cleavage	1
miR160d	EVM0015365	1	-1	1	21	2107	2127	UGCCUGGCUCCCUGGAUGCCA	::::: ::::::::::::::	AGGCAUACAGGGAGCCAGGCA	Cleavage	1
miR160e	EVM0016517	1	-1	1	21	1807	1827	UGCCUGGCUCCCUGAAUGCCA	:::::: ::::::::::::::	UGGCAUGCAGGGAGCCAGGCA	Cleavage	1
miR160e	EVM0028398	1	-1	1	21	1656	1676	UGCCUGGCUCCCUGAAUGCCA	:::::: ::::::::::::::	UGGCAUGCAGGGAGCCAGGCA	Cleavage	1
miR160e	EVM0016517	1	-1	1	21	1507	1527	UGCCUGGCUCCCUGAAUGCCA	:::::: ::::::::::::::	UGGCAUGCAGGGAGCCAGGCA	Cleavage	1
miR160e	EVM0031811	1	-1	1	21	2287	2307	UGCCUGGCUCCCUGAAUGCCA	:::::: ::::::::::::::	UGGCAUGCAGGGAGCCAGGCA	Cleavage	1
miR160e	EVM0014026	1	-1	1	21	1502	1522	UGCCUGGCUCCCUGAAUGCCA	::::: ::::::::::::::	AGGCAUACAGGGAGCCAGGCA	Cleavage	1
miR160e	EVM0014026	1	-1	1	21	1802	1822	UGCCUGGCUCCCUGAAUGCCA	::::: ::::::::::::::	AGGCAUACAGGGAGCCAGGCA	Cleavage	1
miR160e	EVM0023793	1	-1	1	21	1780	1800	UGCCUGGCUCCCUGAAUGCCA	::::: ::::::::::::::	AGGCAUACAGGGAGCCAGGCA	Cleavage	1
miR160e	EVM0023793	1	-1	1	21	2080	2100	UGCCUGGCUCCCUGAAUGCCA	::::: ::::::::::::::	AGGCAUACAGGGAGCCAGGCA	Cleavage	1
miR160e	EVM0016202	1	-1	1	21	1698	1718	UGCCUGGCUCCCUGAAUGCCA	::::: ::::::::::::::	AGGCAUACAGGGAGCCAGGCA	Cleavage	1
miR160e	EVM0015365	1	-1	1	21	1807	1827	UGCCUGGCUCCCUGAAUGCCA	::::: ::::::::::::::	AGGCAUACAGGGAGCCAGGCA	Cleavage	1
miR160e	EVM0016202	1	-1	1	21	1998	2018	UGCCUGGCUCCCUGAAUGCCA	::::: ::::::::::::::	AGGCAUACAGGGAGCCAGGCA	Cleavage	1
miR160e	EVM0015365	1	-1	1	21	2107	2127	UGCCUGGCUCCCUGAAUGCCA	::::: ::::::::::::::	AGGCAUACAGGGAGCCAGGCA	Cleavage	1
miR160f	EVM0016517	1	-1	1	21	1807	1827	UGCCUGGCUCCCUGAAUGCCA	:::::: ::::::::::::::	UGGCAUGCAGGGAGCCAGGCA	Cleavage	1
miR160f	EVM0028398	1	-1	1	21	1656	1676	UGCCUGGCUCCCUGAAUGCCA	:::::: ::::::::::::::	UGGCAUGCAGGGAGCCAGGCA	Cleavage	1
miR160f	EVM0016517	1	-1	1	21	1507	1527	UGCCUGGCUCCCUGAAUGCCA	:::::: ::::::::::::::	UGGCAUGCAGGGAGCCAGGCA	Cleavage	1
miR160f	EVM0031811	1	-1	1	21	2287	2307	UGCCUGGCUCCCUGAAUGCCA	:::::: ::::::::::::::	UGGCAUGCAGGGAGCCAGGCA	Cleavage	1
miR160f	EVM0014026	1	-1	1	21	1502	1522	UGCCUGGCUCCCUGAAUGCCA	::::: ::::::::::::::	AGGCAUACAGGGAGCCAGGCA	Cleavage	1
miR160f	EVM0014026	1	-1	1	21	1802	1822	UGCCUGGCUCCCUGAAUGCCA	::::: ::::::::::::::	AGGCAUACAGGGAGCCAGGCA	Cleavage	1
miR160f	EVM0023793	1	-1	1	21	1780	1800	UGCCUGGCUCCCUGAAUGCCA	::::: ::::::::::::::	AGGCAUACAGGGAGCCAGGCA	Cleavage	1
miR160f	EVM0023793	1	-1	1	21	2080	2100	UGCCUGGCUCCCUGAAUGCCA	::::: ::::::::::::::	AGGCAUACAGGGAGCCAGGCA	Cleavage	1
miR160f	EVM0016202	1	-1	1	21	1698	1718	UGCCUGGCUCCCUGAAUGCCA	::::: ::::::::::::::	AGGCAUACAGGGAGCCAGGCA	Cleavage	1
miR160f	EVM0015365	1	-1	1	21	1807	1827	UGCCUGGCUCCCUGAAUGCCA	::::: ::::::::::::::	AGGCAUACAGGGAGCCAGGCA	Cleavage	1
miR160f	EVM0016202	1	-1	1	21	1998	2018	UGCCUGGCUCCCUGAAUGCCA	::::: ::::::::::::::	AGGCAUACAGGGAGCCAGGCA	Cleavage	1
miR160f	EVM0015365	1	-1	1	21	2107	2127	UGCCUGGCUCCCUGAAUGCCA	::::: ::::::::::::::	AGGCAUACAGGGAGCCAGGCA	Cleavage	1
miR164a	EVM0015749	1	-1	1	21	989	1009	UGGAGAAGCAGGGCACGUGCA	:::::::.::::.:::::::	AGCACGUGUCCUGUUUCUCCA	Cleavage	1
miR164a	EVM0032817	1	-1	1	21	995	1015	UGGAGAAGCAGGGCACGUGCA	:::::::.::::.:::::::	AGCACGUGUCCUGUUUCUCCA	Cleavage	1
miR164a	EVM0029236	1	-1	1	21	818	838	UGGAGAAGCAGGGCACGUGCA	:::::::.::::.:::::::	AGCACGUGUCCUGUUUCUCCA	Cleavage	1
miR164a	EVM0031396	1	-1	1	21	908	928	UGGAGAAGCAGGGCACGUGCA	::: ::::::::::::::::	AGCAAGUGCCCUGCUUCUCCA	Cleavage	1
miR164a	EVM0036390	1	-1	1	21	905	925	UGGAGAAGCAGGGCACGUGCA	::: ::::::::::::::::	AGCAAGUGCCCUGCUUCUCCA	Cleavage	1
miR164b	EVM0015749	1	-1	1	21	989	1009	UGGAGAAGCAGGGCACGUGCA	:::::::.::::.:::::::	AGCACGUGUCCUGUUUCUCCA	Cleavage	1
miR164b	EVM0032817	1	-1	1	21	995	1015	UGGAGAAGCAGGGCACGUGCA	:::::::.::::.:::::::	AGCACGUGUCCUGUUUCUCCA	Cleavage	1
miR164b	EVM0029236	1	-1	1	21	818	838	UGGAGAAGCAGGGCACGUGCA	:::::::.::::.:::::::	AGCACGUGUCCUGUUUCUCCA	Cleavage	1
miR164b	EVM0031396	1	-1	1	21	908	928	UGGAGAAGCAGGGCACGUGCA	::: ::::::::::::::::	AGCAAGUGCCCUGCUUCUCCA	Cleavage	1
miR164b	EVM0036390	1	-1	1	21	905	925	UGGAGAAGCAGGGCACGUGCA	::: ::::::::::::::::	AGCAAGUGCCCUGCUUCUCCA	Cleavage	1
miR164c	EVM0015749	1	-1	1	21	989	1009	UGGAGAAGCAGGGCACGUGCA	:::::::.::::.:::::::	AGCACGUGUCCUGUUUCUCCA	Cleavage	1
miR164c	EVM0032817	1	-1	1	21	995	1015	UGGAGAAGCAGGGCACGUGCA	:::::::.::::.:::::::	AGCACGUGUCCUGUUUCUCCA	Cleavage	1
miR164c	EVM0029236	1	-1	1	21	818	838	UGGAGAAGCAGGGCACGUGCA	:::::::.::::.:::::::	AGCACGUGUCCUGUUUCUCCA	Cleavage	1
miR164c	EVM0031396	1	-1	1	21	908	928	UGGAGAAGCAGGGCACGUGCA	::: ::::::::::::::::	AGCAAGUGCCCUGCUUCUCCA	Cleavage	1
miR164c	EVM0036390	1	-1	1	21	905	925	UGGAGAAGCAGGGCACGUGCA	::: ::::::::::::::::	AGCAAGUGCCCUGCUUCUCCA	Cleavage	1
miR164d	EVM0015749	1	-1	1	21	989	1009	UGGAGAAGCAGGGCACGUGCA	:::::::.::::.:::::::	AGCACGUGUCCUGUUUCUCCA	Cleavage	1
miR164d	EVM0032817	1	-1	1	21	995	1015	UGGAGAAGCAGGGCACGUGCA	:::::::.::::.:::::::	AGCACGUGUCCUGUUUCUCCA	Cleavage	1
miR164d	EVM0029236	1	-1	1	21	818	838	UGGAGAAGCAGGGCACGUGCA	:::::::.::::.:::::::	AGCACGUGUCCUGUUUCUCCA	Cleavage	1
miR164d	EVM0031396	1	-1	1	21	908	928	UGGAGAAGCAGGGCACGUGCA	::: ::::::::::::::::	AGCAAGUGCCCUGCUUCUCCA	Cleavage	1
miR164d	EVM0036390	1	-1	1	21	905	925	UGGAGAAGCAGGGCACGUGCA	::: ::::::::::::::::	AGCAAGUGCCCUGCUUCUCCA	Cleavage	1
miR164e	EVM0031396	1	-1	1	21	908	928	UGGAGAAGCAGGGCACAUGCU	:::: ::::::::::::::::	AGCAAGUGCCCUGCUUCUCCA	Cleavage	1
miR164e	EVM0036390	1	-1	1	21	905	925	UGGAGAAGCAGGGCACAUGCU	:::: ::::::::::::::::	AGCAAGUGCCCUGCUUCUCCA	Cleavage	1
miR164f	EVM0015749	1	-1	1	21	989	1009	UGGAGAAGCAGGGCACGUGCA	:::::::.::::.:::::::	AGCACGUGUCCUGUUUCUCCA	Cleavage	1
miR164f	EVM0032817	1	-1	1	21	995	1015	UGGAGAAGCAGGGCACGUGCA	:::::::.::::.:::::::	AGCACGUGUCCUGUUUCUCCA	Cleavage	1
miR164f	EVM0029236	1	-1	1	21	818	838	UGGAGAAGCAGGGCACGUGCA	:::::::.::::.:::::::	AGCACGUGUCCUGUUUCUCCA	Cleavage	1
miR164f	EVM0031396	1	-1	1	21	908	928	UGGAGAAGCAGGGCACGUGCA	::: ::::::::::::::::	AGCAAGUGCCCUGCUUCUCCA	Cleavage	1
miR164f	EVM0036390	1	-1	1	21	905	925	UGGAGAAGCAGGGCACGUGCA	::: ::::::::::::::::	AGCAAGUGCCCUGCUUCUCCA	Cleavage	1
miR166a	EVM0001279	1	-1	1	21	827	847	UCGGACCAGGCUUCAUUCCCC	::.:::::::::::::::.	CUGGGAUGAAGCCUGGUCCGG	Cleavage	1
miR166a	EVM0020882	1	-1	1	21	866	886	UCGGACCAGGCUUCAUUCCCC	::.:::::::::::::::.	CUGGGAUGAAGCCUGGUCCGG	Cleavage	1
miR166a	EVM0018317	1	-1	1	21	1293	1313	UCGGACCAGGCUUCAUUCCCC	::.:::::::::::::::.	CUGGGAUGAAGCCUGGUCCGG	Cleavage	1
miR166a	EVM0002706	1	-1	1	21	1373	1393	UCGGACCAGGCUUCAUUCCCC	::.:::::::::::::::.	CUGGGAUGAAGCCUGGUCCGG	Cleavage	1
miR166a	EVM0002706	1	-1	1	21	1673	1693	UCGGACCAGGCUUCAUUCCCC	::.:::::::::::::::.	CUGGGAUGAAGCCUGGUCCGG	Cleavage	1
miR166a	EVM0002706	1	-1	1	21	1373	1393	UCGGACCAGGCUUCAUUCCCC	::.:::::::::::::::.	CUGGGAUGAAGCCUGGUCCGG	Cleavage	1
miR166b	EVM0001279	1	-1	1	21	827	847	UCGGACCAGGCUUCAUUCCCC	::.:::::::::::::::.	CUGGGAUGAAGCCUGGUCCGG	Cleavage	1
miR166b	EVM0020882	1	-1	1	21	866	886	UCGGACCAGGCUUCAUUCCCC	::.:::::::::::::::.	CUGGGAUGAAGCCUGGUCCGG	Cleavage	1
miR166b	EVM0018317	1	-1	1	21	1293	1313	UCGGACCAGGCUUCAUUCCCC	::.:::::::::::::::.	CUGGGAUGAAGCCUGGUCCGG	Cleavage	1
miR166b	EVM0002706	1	-1	1	21	1373	1393	UCGGACCAGGCUUCAUUCCCC	::.:::::::::::::::.	CUGGGAUGAAGCCUGGUCCGG	Cleavage	1
miR166b	EVM0002706	1	-1	1	21	1673	1693	UCGGACCAGGCUUCAUUCCCC	::.:::::::::::::::.	CUGGGAUGAAGCCUGGUCCGG	Cleavage	1
miR166b	EVM0002706	1	-1	1	21	1373	1393	UCGGACCAGGCUUCAUUCCCC	::.:::::::::::::::.	CUGGGAUGAAGCCUGGUCCGG	Cleavage	1
miR166c	EVM0001279	1	-1	1	21	827	847	UCGGACCAGGCUUCAUUCCCC	::.:::::::::::::::.	CUGGGAUGAAGCCUGGUCCGG	Cleavage	1
miR166c	EVM0020882	1	-1	1	21	866	886	UCGGACCAGGCUUCAUUCCCC	::.:::::::::::::::.	CUGGGAUGAAGCCUGGUCCGG	Cleavage	1
miR166c	EVM0018317	1	-1	1	21	1293	1313	UCGGACCAGGCUUCAUUCCCC	::.:::::::::::::::.	CUGGGAUGAAGCCUGGUCCGG	Cleavage	1
miR166c	EVM0002706	1	-1	1	21	1373	1393	UCGGACCAGGCUUCAUUCCCC	::.:::::::::::::::.	CUGGGAUGAAGCCUGGUCCGG	Cleavage	1
miR166c	EVM0002706	1	-1	1	21	1673	1693	UCGGACCAGGCUUCAUUCCCC	::.:::::::::::::::.	CUGGGAUGAAGCCUGGUCCGG	Cleavage	1
miR166c	EVM0002706	1	-1	1	21	1373	1393	UCGGACCAGGCUUCAUUCCCC	::.:::::::::::::::.	CUGGGAUGAAGCCUGGUCCGG	Cleavage	1
miR166d	EVM0001279	1	-1	1	21	827	847	UCGGACCAGGCUUCAUUCCCC	::.:::::::::::::::.	CUGGGAUGAAGCCUGGUCCGG	Cleavage	1
miR166d	EVM0020882	1	-1	1	21	866	886	UCGGACCAGGCUUCAUUCCCC	::.:::::::::::::::.	CUGGGAUGAAGCCUGGUCCGG	Cleavage	1
miR166d	EVM0018317	1	-1	1	21	1293	1313	UCGGACCAGGCUUCAUUCCCC	::.:::::::::::::::.	CUGGGAUGAAGCCUGGUCCGG	Cleavage	1
miR166d	EVM0002706	1	-1	1	21	1373	1393	UCGGACCAGGCUUCAUUCCCC	::.:::::::::::::::.	CUGGGAUGAAGCCUGGUCCGG	Cleavage	1
miR166d	EVM0002706	1	-1	1	21	1673	1693	UCGGACCAGGCUUCAUUCCCC	::.:::::::::::::::.	CUGGGAUGAAGCCUGGUCCGG	Cleavage	1
miR166d	EVM0002706	1	-1	1	21	1373	1393	UCGGACCAGGCUUCAUUCCCC	::.:::::::::::::::.	CUGGGAUGAAGCCUGGUCCGG	Cleavage	1
miR166f	EVM0001279	1	-1	1	21	827	847	UCGGACCAGGCUUCAUUCCCC	::.:::::::::::::::.	CUGGGAUGAAGCCUGGUCCGG	Cleavage	1
miR166f	EVM0020882	1	-1	1	21	866	886	UCGGACCAGGCUUCAUUCCCC	::.:::::::::::::::.	CUGGGAUGAAGCCUGGUCCGG	Cleavage	1
miR166f	EVM0018317	1	-1	1	21	1293	1313	UCGGACCAGGCUUCAUUCCCC	::.:::::::::::::::.	CUGGGAUGAAGCCUGGUCCGG	Cleavage	1
miR166f	EVM0002706	1	-1	1	21	1373	1393	UCGGACCAGGCUUCAUUCCCC	::.:::::::::::::::.	CUGGGAUGAAGCCUGGUCCGG	Cleavage	1
miR166f	EVM0002706	1	-1	1	21	1673	1693	UCGGACCAGGCUUCAUUCCCC	::.:::::::::::::::.	CUGGGAUGAAGCCUGGUCCGG	Cleavage	1
miR166f	EVM0002706	1	-1	1	21	1373	1393	UCGGACCAGGCUUCAUUCCCC	::.:::::::::::::::.	CUGGGAUGAAGCCUGGUCCGG	Cleavage	1
miR166g	EVM0001279	1	-1	1	21	827	847	UCGGACCAGGCUUCAUUCCCC	::.:::::::::::::::.	CUGGGAUGAAGCCUGGUCCGG	Cleavage	1
miR166g	EVM0020882	1	-1	1	21	866	886	UCGGACCAGGCUUCAUUCCCC	::.:::::::::::::::.	CUGGGAUGAAGCCUGGUCCGG	Cleavage	1
miR166g	EVM0018317	1	-1	1	21	1293	1313	UCGGACCAGGCUUCAUUCCCC	::.:::::::::::::::.	CUGGGAUGAAGCCUGGUCCGG	Cleavage	1
miR166g	EVM0002706	1	-1	1	21	1373	1393	UCGGACCAGGCUUCAUUCCCC	::.:::::::::::::::.	CUGGGAUGAAGCCUGGUCCGG	Cleavage	1
miR166g	EVM0002706	1	-1	1	21	1673	1693	UCGGACCAGGCUUCAUUCCCC	::.:::::::::::::::.	CUGGGAUGAAGCCUGGUCCGG	Cleavage	1
miR166g	EVM0002706	1	-1	1	21	1373	1393	UCGGACCAGGCUUCAUUCCCC	::.:::::::::::::::.	CUGGGAUGAAGCCUGGUCCGG	Cleavage	1
miR166h	EVM0001279	1	-1	1	21	827	847	UCGGACCAGGCUUCAUUCCCC	::.:::::::::::::::.	CUGGGAUGAAGCCUGGUCCGG	Cleavage	1
miR166h	EVM0020882	1	-1	1	21	866	886	UCGGACCAGGCUUCAUUCCCC	::.:::::::::::::::.	CUGGGAUGAAGCCUGGUCCGG	Cleavage	1
miR166h	EVM0018317	1	-1	1	21	1293	1313	UCGGACCAGGCUUCAUUCCCC	::.:::::::::::::::.	CUGGGAUGAAGCCUGGUCCGG	Cleavage	1
miR166h	EVM0002706	1	-1	1	21	1373	1393	UCGGACCAGGCUUCAUUCCCC	::.:::::::::::::::.	CUGGGAUGAAGCCUGGUCCGG	Cleavage	1
miR166h	EVM0002706	1	-1	1	21	1673	1693	UCGGACCAGGCUUCAUUCCCC	::.:::::::::::::::.	CUGGGAUGAAGCCUGGUCCGG	Cleavage	1
miR166h	EVM0002706	1	-1	1	21	1373	1393	UCGGACCAGGCUUCAUUCCCC	::.:::::::::::::::.	CUGGGAUGAAGCCUGGUCCGG	Cleavage	1
miR166i	EVM0001279	1	-1	1	21	827	847	UCGGACCAGGCUUCAUUCCCC	::.:::::::::::::::.	CUGGGAUGAAGCCUGGUCCGG	Cleavage	1
miR166i	EVM0020882	1	-1	1	21	866	886	UCGGACCAGGCUUCAUUCCCC	::.:::::::::::::::.	CUGGGAUGAAGCCUGGUCCGG	Cleavage	1
miR166i	EVM0018317	1	-1	1	21	1293	1313	UCGGACCAGGCUUCAUUCCCC	::.:::::::::::::::.	CUGGGAUGAAGCCUGGUCCGG	Cleavage	1
miR166i	EVM0002706	1	-1	1	21	1373	1393	UCGGACCAGGCUUCAUUCCCC	::.:::::::::::::::.	CUGGGAUGAAGCCUGGUCCGG	Cleavage	1
miR166i	EVM0002706	1	-1	1	21	1673	1693	UCGGACCAGGCUUCAUUCCCC	::.:::::::::::::::.	CUGGGAUGAAGCCUGGUCCGG	Cleavage	1
miR166i	EVM0002706	1	-1	1	21	1373	1393	UCGGACCAGGCUUCAUUCCCC	::.:::::::::::::::.	CUGGGAUGAAGCCUGGUCCGG	Cleavage	1
miR166j	EVM0001279	1	-1	1	21	827	847	UCGGACCAGGCUUCAUUCCCC	::.:::::::::::::::.	CUGGGAUGAAGCCUGGUCCGG	Cleavage	1
miR166j	EVM0020882	1	-1	1	21	866	886	UCGGACCAGGCUUCAUUCCCC	::.:::::::::::::::.	CUGGGAUGAAGCCUGGUCCGG	Cleavage	1
miR166j	EVM0018317	1	-1	1	21	1293	1313	UCGGACCAGGCUUCAUUCCCC	::.:::::::::::::::.	CUGGGAUGAAGCCUGGUCCGG	Cleavage	1
miR166j	EVM0002706	1	-1	1	21	1373	1393	UCGGACCAGGCUUCAUUCCCC	::.:::::::::::::::.	CUGGGAUGAAGCCUGGUCCGG	Cleavage	1
miR166j	EVM0002706	1	-1	1	21	1673	1693	UCGGACCAGGCUUCAUUCCCC	::.:::::::::::::::.	CUGGGAUGAAGCCUGGUCCGG	Cleavage	1
miR166j	EVM0002706	1	-1	1	21	1373	1393	UCGGACCAGGCUUCAUUCCCC	::.:::::::::::::::.	CUGGGAUGAAGCCUGGUCCGG	Cleavage	1
miR166k	EVM0001279	1	-1	1	21	827	847	UCGGACCAGGCUUCAUUCCUU	::.:::::::::::::::.	CUGGGAUGAAGCCUGGUCCGG	Cleavage	1
miR166k	EVM0020882	1	-1	1	21	866	886	UCGGACCAGGCUUCAUUCCUU	::.:::::::::::::::.	CUGGGAUGAAGCCUGGUCCGG	Cleavage	1
miR166k	EVM0018317	1	-1	1	21	1293	1313	UCGGACCAGGCUUCAUUCCUU	::.:::::::::::::::.	CUGGGAUGAAGCCUGGUCCGG	Cleavage	1
miR166k	EVM0002706	1	-1	1	21	1373	1393	UCGGACCAGGCUUCAUUCCUU	::.:::::::::::::::.	CUGGGAUGAAGCCUGGUCCGG	Cleavage	1
miR166k	EVM0002706	1	-1	1	21	1673	1693	UCGGACCAGGCUUCAUUCCUU	::.:::::::::::::::.	CUGGGAUGAAGCCUGGUCCGG	Cleavage	1
miR166k	EVM0002706	1	-1	1	21	1373	1393	UCGGACCAGGCUUCAUUCCUU	::.:::::::::::::::.	CUGGGAUGAAGCCUGGUCCGG	Cleavage	1
miR166l	EVM0001279	1	-1	1	21	827	847	UCGGACCAGGCUUCAUUCCCC	::.:::::::::::::::.	CUGGGAUGAAGCCUGGUCCGG	Cleavage	1
miR166l	EVM0020882	1	-1	1	21	866	886	UCGGACCAGGCUUCAUUCCCC	::.:::::::::::::::.	CUGGGAUGAAGCCUGGUCCGG	Cleavage	1
miR166l	EVM0018317	1	-1	1	21	1293	1313	UCGGACCAGGCUUCAUUCCCC	::.:::::::::::::::.	CUGGGAUGAAGCCUGGUCCGG	Cleavage	1
miR166l	EVM0002706	1	-1	1	21	1373	1393	UCGGACCAGGCUUCAUUCCCC	::.:::::::::::::::.	CUGGGAUGAAGCCUGGUCCGG	Cleavage	1
miR166l	EVM0002706	1	-1	1	21	1673	1693	UCGGACCAGGCUUCAUUCCCC	::.:::::::::::::::.	CUGGGAUGAAGCCUGGUCCGG	Cleavage	1
miR166l	EVM0002706	1	-1	1	21	1373	1393	UCGGACCAGGCUUCAUUCCCC	::.:::::::::::::::.	CUGGGAUGAAGCCUGGUCCGG	Cleavage	1
miR166m	EVM0001279	1	-1	1	21	827	847	UCGGACCAGGCUUCAUUCCCC	::.:::::::::::::::.	CUGGGAUGAAGCCUGGUCCGG	Cleavage	1
miR166m	EVM0020882	1	-1	1	21	866	886	UCGGACCAGGCUUCAUUCCCC	::.:::::::::::::::.	CUGGGAUGAAGCCUGGUCCGG	Cleavage	1
miR166m	EVM0018317	1	-1	1	21	1293	1313	UCGGACCAGGCUUCAUUCCCC	::.:::::::::::::::.	CUGGGAUGAAGCCUGGUCCGG	Cleavage	1
miR166m	EVM0002706	1	-1	1	21	1373	1393	UCGGACCAGGCUUCAUUCCCC	::.:::::::::::::::.	CUGGGAUGAAGCCUGGUCCGG	Cleavage	1
miR166m	EVM0002706	1	-1	1	21	1673	1693	UCGGACCAGGCUUCAUUCCCC	::.:::::::::::::::.	CUGGGAUGAAGCCUGGUCCGG	Cleavage	1
miR166m	EVM0002706	1	-1	1	21	1373	1393	UCGGACCAGGCUUCAUUCCCC	::.:::::::::::::::.	CUGGGAUGAAGCCUGGUCCGG	Cleavage	1
miR166n	EVM0001279	1	-1	1	21	827	847	UCGGACCAGGCUUCAUUCCCC	::.:::::::::::::::.	CUGGGAUGAAGCCUGGUCCGG	Cleavage	1
miR166n	EVM0020882	1	-1	1	21	866	886	UCGGACCAGGCUUCAUUCCCC	::.:::::::::::::::.	CUGGGAUGAAGCCUGGUCCGG	Cleavage	1
miR166n	EVM0018317	1	-1	1	21	1293	1313	UCGGACCAGGCUUCAUUCCCC	::.:::::::::::::::.	CUGGGAUGAAGCCUGGUCCGG	Cleavage	1
miR166n	EVM0002706	1	-1	1	21	1373	1393	UCGGACCAGGCUUCAUUCCCC	::.:::::::::::::::.	CUGGGAUGAAGCCUGGUCCGG	Cleavage	1
miR166n	EVM0002706	1	-1	1	21	1673	1693	UCGGACCAGGCUUCAUUCCCC	::.:::::::::::::::.	CUGGGAUGAAGCCUGGUCCGG	Cleavage	1
miR166n	EVM0002706	1	-1	1	21	1373	1393	UCGGACCAGGCUUCAUUCCCC	::.:::::::::::::::.	CUGGGAUGAAGCCUGGUCCGG	Cleavage	1
miR166o	EVM0001279	1	-1	1	21	827	847	UCGGACCAGGCUUCAUUCCCC	::.:::::::::::::::.	CUGGGAUGAAGCCUGGUCCGG	Cleavage	1
miR166o	EVM0020882	1	-1	1	21	866	886	UCGGACCAGGCUUCAUUCCCC	::.:::::::::::::::.	CUGGGAUGAAGCCUGGUCCGG	Cleavage	1
miR166o	EVM0018317	1	-1	1	21	1293	1313	UCGGACCAGGCUUCAUUCCCC	::.:::::::::::::::.	CUGGGAUGAAGCCUGGUCCGG	Cleavage	1
miR166o	EVM0002706	1	-1	1	21	1373	1393	UCGGACCAGGCUUCAUUCCCC	::.:::::::::::::::.	CUGGGAUGAAGCCUGGUCCGG	Cleavage	1
miR166o	EVM0002706	1	-1	1	21	1673	1693	UCGGACCAGGCUUCAUUCCCC	::.:::::::::::::::.	CUGGGAUGAAGCCUGGUCCGG	Cleavage	1
miR166o	EVM0002706	1	-1	1	21	1373	1393	UCGGACCAGGCUUCAUUCCCC	::.:::::::::::::::.	CUGGGAUGAAGCCUGGUCCGG	Cleavage	1
miR166p	EVM0001279	1	-1	1	21	827	847	UCGGACCAGGCUUCAUUCCCC	::.:::::::::::::::.	CUGGGAUGAAGCCUGGUCCGG	Cleavage	1
miR166p	EVM0020882	1	-1	1	21	866	886	UCGGACCAGGCUUCAUUCCCC	::.:::::::::::::::.	CUGGGAUGAAGCCUGGUCCGG	Cleavage	1
miR166p	EVM0018317	1	-1	1	21	1293	1313	UCGGACCAGGCUUCAUUCCCC	::.:::::::::::::::.	CUGGGAUGAAGCCUGGUCCGG	Cleavage	1
miR166p	EVM0002706	1	-1	1	21	1373	1393	UCGGACCAGGCUUCAUUCCCC	::.:::::::::::::::.	CUGGGAUGAAGCCUGGUCCGG	Cleavage	1
miR166p	EVM0002706	1	-1	1	21	1673	1693	UCGGACCAGGCUUCAUUCCCC	::.:::::::::::::::.	CUGGGAUGAAGCCUGGUCCGG	Cleavage	1
miR166p	EVM0002706	1	-1	1	21	1373	1393	UCGGACCAGGCUUCAUUCCCC	::.:::::::::::::::.	CUGGGAUGAAGCCUGGUCCGG	Cleavage	1
miR171b	EVM0012635	1	-1	1	21	388	408	UGAUUGAGCCGUGCCAAUAUC	::::::::.::::.:::::::	GAUAUUGGUACGGUUCAAUCA	Cleavage	1
miR171c	EVM0012635	1	-1	1	21	388	408	UGAUUGAGCCGUGCCAAUAUC	::::::::.::::.:::::::	GAUAUUGGUACGGUUCAAUCA	Cleavage	1
miR171f	EVM0012635	1	-1	1	21	388	408	UGAUUGAGCCGUGCCAAUAUC	::::::::.::::.:::::::	GAUAUUGGUACGGUUCAAUCA	Cleavage	1
miR171h	EVM0012635	1	-1	1	21	388	408	UGAUUGAGCCGUGCCAAUAUC	::::::::.::::.:::::::	GAUAUUGGUACGGUUCAAUCA	Cleavage	1
miR171i	EVM0009873	1	-1	1	21	1419	1439	UUGAGCCGCGCCAAUAUCACU	:: ::::::::::::::::::	AGGGAUAUUGGCGCGGCUCAA	Cleavage	1
miR171i	EVM0007866	1	-1	1	21	1272	1292	UUGAGCCGCGCCAAUAUCACU	:: ::::::::::::::::::	AGGGAUAUUGGCGCGGCUCAA	Cleavage	1
miR171i	EVM0007866	1	-1	1	21	1761	1781	UUGAGCCGCGCCAAUAUCACU	:: ::::::::::::::::::	AGGGAUAUUGGCGCGGCUCAA	Cleavage	1
miR171i	EVM0031440	1	-1	1	21	2169	2189	UUGAGCCGCGCCAAUAUCACU	:: ::::::::::::::::::	AGGGAUAUUGGCGCGGCUCAA	Cleavage	1
miR171i	EVM0017257	1	-1	1	21	1987	2007	UUGAGCCGCGCCAAUAUCACU	:: ::::::::::::::::::	AGGGAUAUUGGCGCGGCUCAA	Cleavage	1
miR171j	EVM0012635	1	-1	1	21	388	408	UGAUUGAGCCGUGCCAAUAUC	::::::::.::::.:::::::	GAUAUUGGUACGGUUCAAUCA	Cleavage	1
miR171k	EVM0012635	1	-1	1	21	388	408	UGAUUGAGCCGUGCCAAUAUC	::::::::.::::.:::::::	GAUAUUGGUACGGUUCAAUCA	Cleavage	1
miR171l	EVM0012635	1	-1	1	21	388	408	UGAUUGAGCCGUGCCAAUAUC	::::::::.::::.:::::::	GAUAUUGGUACGGUUCAAUCA	Cleavage	1
miR171m	EVM0009873	1	-1	1	21	1419	1439	UUGAGCCGCGCCAAUAUCACU	:: ::::::::::::::::::	AGGGAUAUUGGCGCGGCUCAA	Cleavage	1
miR171m	EVM0007866	1	-1	1	21	1272	1292	UUGAGCCGCGCCAAUAUCACU	:: ::::::::::::::::::	AGGGAUAUUGGCGCGGCUCAA	Cleavage	1
miR171m	EVM0007866	1	-1	1	21	1761	1781	UUGAGCCGCGCCAAUAUCACU	:: ::::::::::::::::::	AGGGAUAUUGGCGCGGCUCAA	Cleavage	1
miR171m	EVM0031440	1	-1	1	21	2169	2189	UUGAGCCGCGCCAAUAUCACU	:: ::::::::::::::::::	AGGGAUAUUGGCGCGGCUCAA	Cleavage	1
miR171m	EVM0017257	1	-1	1	21	1987	2007	UUGAGCCGCGCCAAUAUCACU	:: ::::::::::::::::::	AGGGAUAUUGGCGCGGCUCAA	Cleavage	1
miR172a	EVM0001547	1	-1	1	21	2195	2215	GGAAUCUUGAUGAUGCUGCAG	::::::::::::::.:::::.	CUGCAGCAUCAUCAGGAUUCU	Cleavage	1
miR172a	EVM0026841	1	-1	1	21	1824	1844	GGAAUCUUGAUGAUGCUGCAG	.:::::::::::::.:::::.	UUGCAGCAUCAUCAGGAUUCU	Cleavage	1
miR172a	EVM0017927	1	-1	1	21	1604	1624	GGAAUCUUGAUGAUGCUGCAG	.:::::::::::::.:::::.	UUGCAGCAUCAUCAGGAUUCU	Cleavage	1
miR172a	EVM0026841	1	-1	1	21	2121	2141	GGAAUCUUGAUGAUGCUGCAG	.:::::::::::::.:::::.	UUGCAGCAUCAUCAGGAUUCU	Cleavage	1
miR172a	EVM0033500	1	-1	1	21	1910	1930	GGAAUCUUGAUGAUGCUGCAG	.:::::::::::::.:::::.	UUGCAGCAUCAUCAGGAUUCU	Cleavage	1
miR172a	EVM0033500	1	-1	1	21	1865	1885	GGAAUCUUGAUGAUGCUGCAG	.:::::::::::::.:::::.	UUGCAGCAUCAUCAGGAUUCU	Cleavage	1
miR172a	EVM0026841	1	-1	1	21	2000	2020	GGAAUCUUGAUGAUGCUGCAG	.:::::::::::::.:::::.	UUGCAGCAUCAUCAGGAUUCU	Cleavage	1
miR172a	EVM0033500	1	-1	1	21	2676	2696	GGAAUCUUGAUGAUGCUGCAG	.:::::::::::::.:::::.	UUGCAGCAUCAUCAGGAUUCU	Cleavage	1
miR172e	EVM0001547	1	-1	1	21	2195	2215	GGAAUCUUGAUGAUGCUGCAG	::::::::::::::.:::::.	CUGCAGCAUCAUCAGGAUUCU	Cleavage	1
miR172e	EVM0026841	1	-1	1	21	1824	1844	GGAAUCUUGAUGAUGCUGCAG	.:::::::::::::.:::::.	UUGCAGCAUCAUCAGGAUUCU	Cleavage	1
miR172e	EVM0017927	1	-1	1	21	1604	1624	GGAAUCUUGAUGAUGCUGCAG	.:::::::::::::.:::::.	UUGCAGCAUCAUCAGGAUUCU	Cleavage	1
miR172e	EVM0026841	1	-1	1	21	2121	2141	GGAAUCUUGAUGAUGCUGCAG	.:::::::::::::.:::::.	UUGCAGCAUCAUCAGGAUUCU	Cleavage	1
miR172e	EVM0033500	1	-1	1	21	1910	1930	GGAAUCUUGAUGAUGCUGCAG	.:::::::::::::.:::::.	UUGCAGCAUCAUCAGGAUUCU	Cleavage	1
miR172e	EVM0033500	1	-1	1	21	1865	1885	GGAAUCUUGAUGAUGCUGCAG	.:::::::::::::.:::::.	UUGCAGCAUCAUCAGGAUUCU	Cleavage	1
miR172e	EVM0026841	1	-1	1	21	2000	2020	GGAAUCUUGAUGAUGCUGCAG	.:::::::::::::.:::::.	UUGCAGCAUCAUCAGGAUUCU	Cleavage	1
miR172e	EVM0033500	1	-1	1	21	2676	2696	GGAAUCUUGAUGAUGCUGCAG	.:::::::::::::.:::::.	UUGCAGCAUCAUCAGGAUUCU	Cleavage	1
miR172g	EVM0026841	1	-1	1	21	1824	1844	GGAAUCUUGAUGAUGCUGCAU	:::::::::::::.:::::.	UUGCAGCAUCAUCAGGAUUCU	Cleavage	1
miR172g	EVM0017927	1	-1	1	21	1604	1624	GGAAUCUUGAUGAUGCUGCAU	:::::::::::::.:::::.	UUGCAGCAUCAUCAGGAUUCU	Cleavage	1
miR172g	EVM0026841	1	-1	1	21	2121	2141	GGAAUCUUGAUGAUGCUGCAU	:::::::::::::.:::::.	UUGCAGCAUCAUCAGGAUUCU	Cleavage	1
miR172g	EVM0033500	1	-1	1	21	1910	1930	GGAAUCUUGAUGAUGCUGCAU	:::::::::::::.:::::.	UUGCAGCAUCAUCAGGAUUCU	Cleavage	1
miR172g	EVM0033500	1	-1	1	21	1865	1885	GGAAUCUUGAUGAUGCUGCAU	:::::::::::::.:::::.	UUGCAGCAUCAUCAGGAUUCU	Cleavage	1
miR172g	EVM0001547	1	-1	1	21	2195	2215	GGAAUCUUGAUGAUGCUGCAU	:::::::::::::.:::::.	CUGCAGCAUCAUCAGGAUUCU	Cleavage	1
miR172g	EVM0026841	1	-1	1	21	2000	2020	GGAAUCUUGAUGAUGCUGCAU	:::::::::::::.:::::.	UUGCAGCAUCAUCAGGAUUCU	Cleavage	1
miR172g	EVM0033500	1	-1	1	21	2676	2696	GGAAUCUUGAUGAUGCUGCAU	:::::::::::::.:::::.	UUGCAGCAUCAUCAGGAUUCU	Cleavage	1
miR393a	EVM0000168	1	-1	1	21	2252	2272	UCCAAAGGGAUCGCAUUGAUC	: ::::::::::::::::::	AAACAAUGCGAUCCCUUUGGA	Cleavage	1
miR393a	EVM0017739	1	-1	1	21	2264	2284	UCCAAAGGGAUCGCAUUGAUC	: ::::::::::::::::::	AAACAAUGCGAUCCCUUUGGA	Cleavage	1
miR393a	EVM0003836	1	-1	1	21	1882	1902	UCCAAAGGGAUCGCAUUGAUC	::::::::::::::::::	AGACAAUGCGAUCCCUUUGGA	Cleavage	1
miR393a	EVM0032445	1	-1	1	21	1883	1903	UCCAAAGGGAUCGCAUUGAUC	::::::::::::::::::	AGACAAUGCGAUCCCUUUGGA	Cleavage	1
miR393b	EVM0000168	1	-1	1	21	2252	2272	UCCAAAGGGAUCGCAUUGAUC	: ::::::::::::::::::	AAACAAUGCGAUCCCUUUGGA	Cleavage	1
miR393b	EVM0017739	1	-1	1	21	2264	2284	UCCAAAGGGAUCGCAUUGAUC	: ::::::::::::::::::	AAACAAUGCGAUCCCUUUGGA	Cleavage	1
miR393b	EVM0003836	1	-1	1	21	1882	1902	UCCAAAGGGAUCGCAUUGAUC	::::::::::::::::::	AGACAAUGCGAUCCCUUUGGA	Cleavage	1
miR393b	EVM0032445	1	-1	1	21	1883	1903	UCCAAAGGGAUCGCAUUGAUC	::::::::::::::::::	AGACAAUGCGAUCCCUUUGGA	Cleavage	1
miR393c	EVM0000168	1	-1	1	21	2252	2272	UCCAAAGGGAUCGCAUUGAUC	: ::::::::::::::::::	AAACAAUGCGAUCCCUUUGGA	Cleavage	1
miR393c	EVM0017739	1	-1	1	21	2264	2284	UCCAAAGGGAUCGCAUUGAUC	: ::::::::::::::::::	AAACAAUGCGAUCCCUUUGGA	Cleavage	1
miR393c	EVM0003836	1	-1	1	21	1882	1902	UCCAAAGGGAUCGCAUUGAUC	::::::::::::::::::	AGACAAUGCGAUCCCUUUGGA	Cleavage	1
miR393c	EVM0032445	1	-1	1	21	1883	1903	UCCAAAGGGAUCGCAUUGAUC	::::::::::::::::::	AGACAAUGCGAUCCCUUUGGA	Cleavage	1
miR393d	EVM0000168	1	-1	1	21	2252	2272	UCCAAAGGGAUCGCAUUGAUC	: ::::::::::::::::::	AAACAAUGCGAUCCCUUUGGA	Cleavage	1
miR393d	EVM0017739	1	-1	1	21	2264	2284	UCCAAAGGGAUCGCAUUGAUC	: ::::::::::::::::::	AAACAAUGCGAUCCCUUUGGA	Cleavage	1
miR393d	EVM0003836	1	-1	1	21	1882	1902	UCCAAAGGGAUCGCAUUGAUC	::::::::::::::::::	AGACAAUGCGAUCCCUUUGGA	Cleavage	1
miR393d	EVM0032445	1	-1	1	21	1883	1903	UCCAAAGGGAUCGCAUUGAUC	::::::::::::::::::	AGACAAUGCGAUCCCUUUGGA	Cleavage	1
miR393e	EVM0000168	1	-1	1	21	2252	2272	UCCAAAGGGAUCGCAUUGAUC	: ::::::::::::::::::	AAACAAUGCGAUCCCUUUGGA	Cleavage	1
miR393e	EVM0017739	1	-1	1	21	2264	2284	UCCAAAGGGAUCGCAUUGAUC	: ::::::::::::::::::	AAACAAUGCGAUCCCUUUGGA	Cleavage	1
miR393e	EVM0003836	1	-1	1	21	1882	1902	UCCAAAGGGAUCGCAUUGAUC	::::::::::::::::::	AGACAAUGCGAUCCCUUUGGA	Cleavage	1
miR393e	EVM0032445	1	-1	1	21	1883	1903	UCCAAAGGGAUCGCAUUGAUC	::::::::::::::::::	AGACAAUGCGAUCCCUUUGGA	Cleavage	1
miR394a	EVM0014839	1	-1	1	20	1021	1040	UUGGCAUUCUGUCCACCUCC	:::::: :::::::::::::	GGAGGUUGACAGAAUGCCAA	Cleavage	1
miR394a	EVM0014839	1	-1	1	20	1321	1340	UUGGCAUUCUGUCCACCUCC	:::::: :::::::::::::	GGAGGUUGACAGAAUGCCAA	Cleavage	1
miR394a	EVM0025806	1	-1	1	20	1446	1465	UUGGCAUUCUGUCCACCUCC	:::::: :::::::::::::	GGAGGUUGACAGAAUGCCAA	Cleavage	1
miR394b	EVM0014839	1	-1	1	20	1021	1040	UUGGCAUUCUGUCCACCUCC	:::::: :::::::::::::	GGAGGUUGACAGAAUGCCAA	Cleavage	1
miR394b	EVM0014839	1	-1	1	20	1321	1340	UUGGCAUUCUGUCCACCUCC	:::::: :::::::::::::	GGAGGUUGACAGAAUGCCAA	Cleavage	1
miR394b	EVM0025806	1	-1	1	20	1446	1465	UUGGCAUUCUGUCCACCUCC	:::::: :::::::::::::	GGAGGUUGACAGAAUGCCAA	Cleavage	1
miR395c	EVM0028726	1	-1	1	20	213	232	UGAAGUGUUUGGGGGAACUC	::::::::.:::.:::::::	GAGUUCCCUCAAGCACUUCA	Cleavage	1
miR395c	EVM0028084	1	-1	1	20	230	249	UGAAGUGUUUGGGGGAACUC	:::::..:::::::::::::	GAGUUUUCCCAAACACUUCA	Cleavage	1
miR395c	EVM0028084	1	-1	1	20	530	549	UGAAGUGUUUGGGGGAACUC	:::::..:::::::::::::	GAGUUUUCCCAAACACUUCA	Cleavage	1
miR395c	EVM0029023	1	-1	1	20	422	441	UGAAGUGUUUGGGGGAACUC	::::::::.:::.:::::::	GAGUUCCCUCAAGCACUUCA	Cleavage	1
miR395e	EVM0028726	1	-1	1	20	213	232	UGAAGUGUUUGGGGGAACUC	::::::::.:::.:::::::	GAGUUCCCUCAAGCACUUCA	Cleavage	1
miR395e	EVM0028084	1	-1	1	20	230	249	UGAAGUGUUUGGGGGAACUC	:::::..:::::::::::::	GAGUUUUCCCAAACACUUCA	Cleavage	1
miR395e	EVM0028084	1	-1	1	20	530	549	UGAAGUGUUUGGGGGAACUC	:::::..:::::::::::::	GAGUUUUCCCAAACACUUCA	Cleavage	1
miR395e	EVM0029023	1	-1	1	20	422	441	UGAAGUGUUUGGGGGAACUC	::::::::.:::.:::::::	GAGUUCCCUCAAGCACUUCA	Cleavage	1
miR399a	EVM0027705	1	-1	1	21	715	735	UGCCAAAGGAGAGUUGCCCUU	:::: :::::::::::::::	CAGGGAAACUCUCCUUUGGCA	Cleavage	1
miR399b	EVM0001311	1	-1	1	21	85	105	CGCCAAAGGAGAGUUGCCCUC	:::::::::::::::::::	AAGGGCAACUCUCCUUUGGCA	Cleavage	1
miR408	EVM0029205	1	-1	1	20	391	410	UGCACUGCCUCUUCCCUGGC	.:::::::::::::::::.	UUCAGGGAAGAGGCAGUGCG	Cleavage	1
miR530b	EVM0012706	1	-1	1	21	746	766	UGCAUUUGCACCUGCACCUUA	::::::::::::::.:::.:	AAAGGUGCAGGUGCAGAUGUA	Cleavage	1
miR6425a	EVM0019015	1	-1	1	20	190	209	UUGUCUUCCAUGGAAUAGGC	::.:::::.:::::::::::	GCUUAUUCUAUGGAAGACAA	Cleavage	1
miR6425b	EVM0019015	1	-1	1	20	190	209	UUGUCUUCCAUGGAAUAGGC	::.:::::.:::::::::::	GCUUAUUCUAUGGAAGACAA	Cleavage	1
miR6462a	EVM0031327	1	-1	1	21	148	168	UUAUGCGUUUUUGUCCCUCGC	:::::::.:::::.:::::::	GCGAGGGGCAAAAGCGCAUAA	Cleavage	1
miR6462a	EVM0031327	1	-1	1	21	448	468	UUAUGCGUUUUUGUCCCUCGC	:::::::.:::::.:::::::	GCGAGGGGCAAAAGCGCAUAA	Cleavage	1
miR6462a	EVM0011861	1	-1	1	21	596	616	UUAUGCGUUUUUGUCCCUCGC	::::::: :::::::::::::	GCGAGGGUCAAAAACGCAUAA	Cleavage	1
miR7817a	EVM0019399	1	-1	1	21	1528	1548	UUUGGUUAUUGUCUCGAGACA	:::::.::::::.::::::::	UGUCUUGAGACAGUAACCAAA	Cleavage	1
miR7817b	EVM0019399	1	-1	1	21	1528	1548	UUUGGUUAUUGUCUCGAGACA	:::::.::::::.::::::::	UGUCUUGAGACAGUAACCAAA	Cleavage	1
miR7817c	EVM0019399	1	-1	1	21	1528	1548	UUUGGUUAUUGUCUCGAGACA	:::::.::::::.::::::::	UGUCUUGAGACAGUAACCAAA	Cleavage	1
miR7817d	EVM0019399	1	-1	1	20	1529	1548	UUUGGUUAUUGUCUCGAGAU	.:::.::::::.::::::::	GUCUUGAGACAGUAACCAAA	Cleavage	1
miR828a	EVM0019387	1	-1	1	22	634	655	UCUUGCUCAAAUGAGUAUUCCA	:::::: :::::::::::::::	UGGAAUUCUCAUUUGAGCAAGA	Cleavage	1
miR828a	EVM0029710	1	-1	1	22	625	646	UCUUGCUCAAAUGAGUAUUCCA	:::::: :::::::::::::::	UGGAAUUCUCAUUUGAGCAAGA	Cleavage	1
miR828a	EVM0016443	1	-1	1	22	670	691	UCUUGCUCAAAUGAGUAUUCCA	:::::: :::::::::::::::	UGGAAUUCUCAUUUGAGCAAGA	Cleavage	1
miR828a	EVM0011602	1	-1	1	22	5330	5351	UCUUGCUCAAAUGAGUAUUCCA	.:::.::::::::::::::	AAUGAUAUUCAUUUGAGCAAGA	Cleavage	1
miR828b	EVM0019387	1	-1	1	22	634	655	UCUUGCUCAAAUGAGUAUUCCA	:::::: :::::::::::::::	UGGAAUUCUCAUUUGAGCAAGA	Cleavage	1
miR828b	EVM0029710	1	-1	1	22	625	646	UCUUGCUCAAAUGAGUAUUCCA	:::::: :::::::::::::::	UGGAAUUCUCAUUUGAGCAAGA	Cleavage	1
miR828b	EVM0016443	1	-1	1	22	670	691	UCUUGCUCAAAUGAGUAUUCCA	:::::: :::::::::::::::	UGGAAUUCUCAUUUGAGCAAGA	Cleavage	1
miR828b	EVM0011602	1	-1	1	22	5330	5351	UCUUGCUCAAAUGAGUAUUCCA	.:::.::::::::::::::	AAUGAUAUUCAUUUGAGCAAGA	Cleavage	1
miR858	EVM0029710	1	-1	1	22	592	613	UCUCGUUGUCUGUUCGACCUUG	: .:::::::::::.::.::::	CCGGGUCGAACAGAUAAUGAGA	Cleavage	1
miR858	EVM0016443	1	-1	1	22	637	658	UCUCGUUGUCUGUUCGACCUUG	: .:::::::::::.::.::::	CCGGGUCGAACAGAUAAUGAGA	Cleavage	1
miRN10	EVM0029098	1	-1	1	22	1047	1068	UGAACUCUCUCCCUCAAACGCC	:: ::::::::::::::::::	AGCCUUUGAGGGAGAGAGUUCA	Cleavage	1
miRN19	EVM0009988	1	-1	1	21	422	442	AUAUGCGUUUUUGUCCCUCGC	::::::::::::::::::::	GCGAGGGACAAAAACGCAUAA	Cleavage	1
miRN19	EVM0013000	1	-1	1	21	626	646	AUAUGCGUUUUUGUCCCUCGC	::::::::::::::::::::	GCGAGGGACAAAAACGCAUAA	Cleavage	1
miRN19	EVM0006846	1	-1	1	21	289	309	AUAUGCGUUUUUGUCCCUCGC	:.::::::::::::::::::	GUGAGGGACAAAAACGCAUAA	Cleavage	1
miRN19	EVM0006846	1	-1	1	21	289	309	AUAUGCGUUUUUGUCCCUCGC	:.::::::::::::::::::	GUGAGGGACAAAAACGCAUAA	Cleavage	1
miRN22	EVM0035451	1	-1	1	21	356	376	UUUGAUGGGAAAGAAUUAUUU	.::::.:::::::::::.:::	GAAUAGUUCUUUCCCAUUAAA	Cleavage	1
miRN22	EVM0035451	1	-1	1	21	656	676	UUUGAUGGGAAAGAAUUAUUU	.::::.:::::::::::.:::	GAAUAGUUCUUUCCCAUUAAA	Cleavage	1
miRN22	EVM0012506	1	-1	1	21	420	440	UUUGAUGGGAAAGAAUUAUUU	.::::.:::::::::::.:::	GAAUAGUUCUUUCCCAUUAAA	Cleavage	1
miRN22	EVM0035451	1	-1	1	21	356	376	UUUGAUGGGAAAGAAUUAUUU	.::::.:::::::::::.:::	GAAUAGUUCUUUCCCAUUAAA	Cleavage	1
miR1444	EVM0018771	1.5	-1	1	21	1367	1387	UCCACAUUCGGUCAAUGUUCC	::::.::::::::::::::	CGAACGUUGACCGAAUGUGGU	Cleavage	1
miR1446a	EVM0036154	1.5	-1	1	21	463	483	UUCUGAACUCUCUCCCUCAAC	:::.:::::.::::::::.:	UUUGGGGGAGGGAGUUCAGGA	Cleavage	1
miR1446b	EVM0036154	1.5	-1	1	21	463	483	UUCUGAACUCUCUCCCUCAAC	:::.:::::.::::::::.:	UUUGGGGGAGGGAGUUCAGGA	Cleavage	1
miR1446c	EVM0036154	1.5	-1	1	21	463	483	UUCUGAACUCUCUCCCUCAAC	:::.:::::.::::::::.:	UUUGGGGGAGGGAGUUCAGGA	Cleavage	1
miR156a	EVM0027729	1.5	-1	1	21	3640	3660	UUGACAGAAGAUAGAGAGCAC	::::::::: :::::::::::	GUGCUCUCUCUCUUCUGUCAA	Cleavage	1
miR156a	EVM0027729	1.5	-1	1	21	1976	1996	UUGACAGAAGAUAGAGAGCAC	::::::::: :::::::::::	GUGCUCUCUCUCUUCUGUCAA	Cleavage	1
miR156a	EVM0021783	1.5	-1	1	21	2113	2133	UUGACAGAAGAUAGAGAGCAC	::::::::: :::::::::::	GUGCUCUCUCUCUUCUGUCAA	Cleavage	1
miR156a	EVM0027729	1.5	-1	1	21	1707	1727	UUGACAGAAGAUAGAGAGCAC	::::::::: :::::::::::	GUGCUCUCUCUCUUCUGUCAA	Cleavage	1
miR156a	EVM0018490	1.5	-1	1	21	1877	1897	UUGACAGAAGAUAGAGAGCAC	::::::::: :::::::::::	GUGCUCUCUCUCUUCUGUCAA	Cleavage	1
miR156a	EVM0027729	1.5	-1	1	21	2007	2027	UUGACAGAAGAUAGAGAGCAC	::::::::: :::::::::::	GUGCUCUCUCUCUUCUGUCAA	Cleavage	1
miR156a	EVM0027729	1.5	-1	1	21	1976	1996	UUGACAGAAGAUAGAGAGCAC	::::::::: :::::::::::	GUGCUCUCUCUCUUCUGUCAA	Cleavage	1
miR156a	EVM0027729	1.5	-1	1	21	1707	1727	UUGACAGAAGAUAGAGAGCAC	::::::::: :::::::::::	GUGCUCUCUCUCUUCUGUCAA	Cleavage	1
miR156a	EVM0027729	1.5	-1	1	21	1674	1694	UUGACAGAAGAUAGAGAGCAC	::::::::: :::::::::::	GUGCUCUCUCUCUUCUGUCAA	Cleavage	1
miR156a	EVM0018490	1.5	-1	1	21	2177	2197	UUGACAGAAGAUAGAGAGCAC	::::::::: :::::::::::	GUGCUCUCUCUCUUCUGUCAA	Cleavage	1
miR156a	EVM0021783	1.5	-1	1	21	1294	1314	UUGACAGAAGAUAGAGAGCAC	::::::::: :::::::::::	GUGCUCUCUCUCUUCUGUCAA	Cleavage	1
miR156a	EVM0011198	1.5	-1	1	21	1226	1246	UUGACAGAAGAUAGAGAGCAC	::::::::: :::::::::::	GUGCUCUCUCUCUUCUGUCAA	Cleavage	1
miR156a	EVM0021783	1.5	-1	1	21	1243	1263	UUGACAGAAGAUAGAGAGCAC	::::::::: :::::::::::	GUGCUCUCUCUCUUCUGUCAA	Cleavage	1
miR156a	EVM0021722	1.5	-1	1	21	904	924	UUGACAGAAGAUAGAGAGCAC	:::::::: :::::::::::	AUGCUCUCUCUCUUCUGUCAA	Cleavage	1
miR156a	EVM0003223	1.5	-1	1	21	894	914	UUGACAGAAGAUAGAGAGCAC	:::::::: :::::::::::	AUGCUCUCUCUCUUCUGUCAA	Cleavage	1
miR156b	EVM0027729	1.5	-1	1	21	3640	3660	UUGACAGAAGAUAGAGAGCAC	::::::::: :::::::::::	GUGCUCUCUCUCUUCUGUCAA	Cleavage	1
miR156b	EVM0027729	1.5	-1	1	21	1976	1996	UUGACAGAAGAUAGAGAGCAC	::::::::: :::::::::::	GUGCUCUCUCUCUUCUGUCAA	Cleavage	1
miR156b	EVM0021783	1.5	-1	1	21	2113	2133	UUGACAGAAGAUAGAGAGCAC	::::::::: :::::::::::	GUGCUCUCUCUCUUCUGUCAA	Cleavage	1
miR156b	EVM0027729	1.5	-1	1	21	1707	1727	UUGACAGAAGAUAGAGAGCAC	::::::::: :::::::::::	GUGCUCUCUCUCUUCUGUCAA	Cleavage	1
miR156b	EVM0018490	1.5	-1	1	21	1877	1897	UUGACAGAAGAUAGAGAGCAC	::::::::: :::::::::::	GUGCUCUCUCUCUUCUGUCAA	Cleavage	1
miR156b	EVM0027729	1.5	-1	1	21	2007	2027	UUGACAGAAGAUAGAGAGCAC	::::::::: :::::::::::	GUGCUCUCUCUCUUCUGUCAA	Cleavage	1
miR156b	EVM0027729	1.5	-1	1	21	1976	1996	UUGACAGAAGAUAGAGAGCAC	::::::::: :::::::::::	GUGCUCUCUCUCUUCUGUCAA	Cleavage	1
miR156b	EVM0027729	1.5	-1	1	21	1707	1727	UUGACAGAAGAUAGAGAGCAC	::::::::: :::::::::::	GUGCUCUCUCUCUUCUGUCAA	Cleavage	1
miR156b	EVM0027729	1.5	-1	1	21	1674	1694	UUGACAGAAGAUAGAGAGCAC	::::::::: :::::::::::	GUGCUCUCUCUCUUCUGUCAA	Cleavage	1
miR156b	EVM0018490	1.5	-1	1	21	2177	2197	UUGACAGAAGAUAGAGAGCAC	::::::::: :::::::::::	GUGCUCUCUCUCUUCUGUCAA	Cleavage	1
miR156b	EVM0021783	1.5	-1	1	21	1294	1314	UUGACAGAAGAUAGAGAGCAC	::::::::: :::::::::::	GUGCUCUCUCUCUUCUGUCAA	Cleavage	1
miR156b	EVM0011198	1.5	-1	1	21	1226	1246	UUGACAGAAGAUAGAGAGCAC	::::::::: :::::::::::	GUGCUCUCUCUCUUCUGUCAA	Cleavage	1
miR156b	EVM0021783	1.5	-1	1	21	1243	1263	UUGACAGAAGAUAGAGAGCAC	::::::::: :::::::::::	GUGCUCUCUCUCUUCUGUCAA	Cleavage	1
miR156b	EVM0021722	1.5	-1	1	21	904	924	UUGACAGAAGAUAGAGAGCAC	:::::::: :::::::::::	AUGCUCUCUCUCUUCUGUCAA	Cleavage	1
miR156b	EVM0003223	1.5	-1	1	21	894	914	UUGACAGAAGAUAGAGAGCAC	:::::::: :::::::::::	AUGCUCUCUCUCUUCUGUCAA	Cleavage	1
miR156c	EVM0027729	1.5	-1	1	21	3640	3660	UUGACAGAAGAUAGAGAGCAC	::::::::: :::::::::::	GUGCUCUCUCUCUUCUGUCAA	Cleavage	1
miR156c	EVM0027729	1.5	-1	1	21	1976	1996	UUGACAGAAGAUAGAGAGCAC	::::::::: :::::::::::	GUGCUCUCUCUCUUCUGUCAA	Cleavage	1
miR156c	EVM0021783	1.5	-1	1	21	2113	2133	UUGACAGAAGAUAGAGAGCAC	::::::::: :::::::::::	GUGCUCUCUCUCUUCUGUCAA	Cleavage	1
miR156c	EVM0027729	1.5	-1	1	21	1707	1727	UUGACAGAAGAUAGAGAGCAC	::::::::: :::::::::::	GUGCUCUCUCUCUUCUGUCAA	Cleavage	1
miR156c	EVM0018490	1.5	-1	1	21	1877	1897	UUGACAGAAGAUAGAGAGCAC	::::::::: :::::::::::	GUGCUCUCUCUCUUCUGUCAA	Cleavage	1
miR156c	EVM0027729	1.5	-1	1	21	2007	2027	UUGACAGAAGAUAGAGAGCAC	::::::::: :::::::::::	GUGCUCUCUCUCUUCUGUCAA	Cleavage	1
miR156c	EVM0027729	1.5	-1	1	21	1976	1996	UUGACAGAAGAUAGAGAGCAC	::::::::: :::::::::::	GUGCUCUCUCUCUUCUGUCAA	Cleavage	1
miR156c	EVM0027729	1.5	-1	1	21	1707	1727	UUGACAGAAGAUAGAGAGCAC	::::::::: :::::::::::	GUGCUCUCUCUCUUCUGUCAA	Cleavage	1
miR156c	EVM0027729	1.5	-1	1	21	1674	1694	UUGACAGAAGAUAGAGAGCAC	::::::::: :::::::::::	GUGCUCUCUCUCUUCUGUCAA	Cleavage	1
miR156c	EVM0018490	1.5	-1	1	21	2177	2197	UUGACAGAAGAUAGAGAGCAC	::::::::: :::::::::::	GUGCUCUCUCUCUUCUGUCAA	Cleavage	1
miR156c	EVM0021783	1.5	-1	1	21	1294	1314	UUGACAGAAGAUAGAGAGCAC	::::::::: :::::::::::	GUGCUCUCUCUCUUCUGUCAA	Cleavage	1
miR156c	EVM0011198	1.5	-1	1	21	1226	1246	UUGACAGAAGAUAGAGAGCAC	::::::::: :::::::::::	GUGCUCUCUCUCUUCUGUCAA	Cleavage	1
miR156c	EVM0021783	1.5	-1	1	21	1243	1263	UUGACAGAAGAUAGAGAGCAC	::::::::: :::::::::::	GUGCUCUCUCUCUUCUGUCAA	Cleavage	1
miR156c	EVM0021722	1.5	-1	1	21	904	924	UUGACAGAAGAUAGAGAGCAC	:::::::: :::::::::::	AUGCUCUCUCUCUUCUGUCAA	Cleavage	1
miR156c	EVM0003223	1.5	-1	1	21	894	914	UUGACAGAAGAUAGAGAGCAC	:::::::: :::::::::::	AUGCUCUCUCUCUUCUGUCAA	Cleavage	1
miR156d	EVM0027729	1.5	-1	1	21	3640	3660	UUGACAGAAGAUAGAGAGCAC	::::::::: :::::::::::	GUGCUCUCUCUCUUCUGUCAA	Cleavage	1
miR156d	EVM0027729	1.5	-1	1	21	1976	1996	UUGACAGAAGAUAGAGAGCAC	::::::::: :::::::::::	GUGCUCUCUCUCUUCUGUCAA	Cleavage	1
miR156d	EVM0021783	1.5	-1	1	21	2113	2133	UUGACAGAAGAUAGAGAGCAC	::::::::: :::::::::::	GUGCUCUCUCUCUUCUGUCAA	Cleavage	1
miR156d	EVM0027729	1.5	-1	1	21	1707	1727	UUGACAGAAGAUAGAGAGCAC	::::::::: :::::::::::	GUGCUCUCUCUCUUCUGUCAA	Cleavage	1
miR156d	EVM0018490	1.5	-1	1	21	1877	1897	UUGACAGAAGAUAGAGAGCAC	::::::::: :::::::::::	GUGCUCUCUCUCUUCUGUCAA	Cleavage	1
miR156d	EVM0027729	1.5	-1	1	21	2007	2027	UUGACAGAAGAUAGAGAGCAC	::::::::: :::::::::::	GUGCUCUCUCUCUUCUGUCAA	Cleavage	1
miR156d	EVM0027729	1.5	-1	1	21	1976	1996	UUGACAGAAGAUAGAGAGCAC	::::::::: :::::::::::	GUGCUCUCUCUCUUCUGUCAA	Cleavage	1
miR156d	EVM0027729	1.5	-1	1	21	1707	1727	UUGACAGAAGAUAGAGAGCAC	::::::::: :::::::::::	GUGCUCUCUCUCUUCUGUCAA	Cleavage	1
miR156d	EVM0027729	1.5	-1	1	21	1674	1694	UUGACAGAAGAUAGAGAGCAC	::::::::: :::::::::::	GUGCUCUCUCUCUUCUGUCAA	Cleavage	1
miR156d	EVM0018490	1.5	-1	1	21	2177	2197	UUGACAGAAGAUAGAGAGCAC	::::::::: :::::::::::	GUGCUCUCUCUCUUCUGUCAA	Cleavage	1
miR156d	EVM0021783	1.5	-1	1	21	1294	1314	UUGACAGAAGAUAGAGAGCAC	::::::::: :::::::::::	GUGCUCUCUCUCUUCUGUCAA	Cleavage	1
miR156d	EVM0011198	1.5	-1	1	21	1226	1246	UUGACAGAAGAUAGAGAGCAC	::::::::: :::::::::::	GUGCUCUCUCUCUUCUGUCAA	Cleavage	1
miR156d	EVM0021783	1.5	-1	1	21	1243	1263	UUGACAGAAGAUAGAGAGCAC	::::::::: :::::::::::	GUGCUCUCUCUCUUCUGUCAA	Cleavage	1
miR156d	EVM0021722	1.5	-1	1	21	904	924	UUGACAGAAGAUAGAGAGCAC	:::::::: :::::::::::	AUGCUCUCUCUCUUCUGUCAA	Cleavage	1
miR156d	EVM0003223	1.5	-1	1	21	894	914	UUGACAGAAGAUAGAGAGCAC	:::::::: :::::::::::	AUGCUCUCUCUCUUCUGUCAA	Cleavage	1
miR156e	EVM0027729	1.5	-1	1	21	3640	3660	UUGACAGAAGAUAGAGAGCAC	::::::::: :::::::::::	GUGCUCUCUCUCUUCUGUCAA	Cleavage	1
miR156e	EVM0027729	1.5	-1	1	21	1976	1996	UUGACAGAAGAUAGAGAGCAC	::::::::: :::::::::::	GUGCUCUCUCUCUUCUGUCAA	Cleavage	1
miR156e	EVM0021783	1.5	-1	1	21	2113	2133	UUGACAGAAGAUAGAGAGCAC	::::::::: :::::::::::	GUGCUCUCUCUCUUCUGUCAA	Cleavage	1
miR156e	EVM0027729	1.5	-1	1	21	1707	1727	UUGACAGAAGAUAGAGAGCAC	::::::::: :::::::::::	GUGCUCUCUCUCUUCUGUCAA	Cleavage	1
miR156e	EVM0018490	1.5	-1	1	21	1877	1897	UUGACAGAAGAUAGAGAGCAC	::::::::: :::::::::::	GUGCUCUCUCUCUUCUGUCAA	Cleavage	1
miR156e	EVM0027729	1.5	-1	1	21	2007	2027	UUGACAGAAGAUAGAGAGCAC	::::::::: :::::::::::	GUGCUCUCUCUCUUCUGUCAA	Cleavage	1
miR156e	EVM0027729	1.5	-1	1	21	1976	1996	UUGACAGAAGAUAGAGAGCAC	::::::::: :::::::::::	GUGCUCUCUCUCUUCUGUCAA	Cleavage	1
miR156e	EVM0027729	1.5	-1	1	21	1707	1727	UUGACAGAAGAUAGAGAGCAC	::::::::: :::::::::::	GUGCUCUCUCUCUUCUGUCAA	Cleavage	1
miR156e	EVM0027729	1.5	-1	1	21	1674	1694	UUGACAGAAGAUAGAGAGCAC	::::::::: :::::::::::	GUGCUCUCUCUCUUCUGUCAA	Cleavage	1
miR156e	EVM0018490	1.5	-1	1	21	2177	2197	UUGACAGAAGAUAGAGAGCAC	::::::::: :::::::::::	GUGCUCUCUCUCUUCUGUCAA	Cleavage	1
miR156e	EVM0021783	1.5	-1	1	21	1294	1314	UUGACAGAAGAUAGAGAGCAC	::::::::: :::::::::::	GUGCUCUCUCUCUUCUGUCAA	Cleavage	1
miR156e	EVM0011198	1.5	-1	1	21	1226	1246	UUGACAGAAGAUAGAGAGCAC	::::::::: :::::::::::	GUGCUCUCUCUCUUCUGUCAA	Cleavage	1
miR156e	EVM0021783	1.5	-1	1	21	1243	1263	UUGACAGAAGAUAGAGAGCAC	::::::::: :::::::::::	GUGCUCUCUCUCUUCUGUCAA	Cleavage	1
miR156e	EVM0021722	1.5	-1	1	21	904	924	UUGACAGAAGAUAGAGAGCAC	:::::::: :::::::::::	AUGCUCUCUCUCUUCUGUCAA	Cleavage	1
miR156e	EVM0003223	1.5	-1	1	21	894	914	UUGACAGAAGAUAGAGAGCAC	:::::::: :::::::::::	AUGCUCUCUCUCUUCUGUCAA	Cleavage	1
miR156f	EVM0027729	1.5	-1	1	21	3640	3660	UUGACAGAAGAUAGAGAGCAC	::::::::: :::::::::::	GUGCUCUCUCUCUUCUGUCAA	Cleavage	1
miR156f	EVM0027729	1.5	-1	1	21	1976	1996	UUGACAGAAGAUAGAGAGCAC	::::::::: :::::::::::	GUGCUCUCUCUCUUCUGUCAA	Cleavage	1
miR156f	EVM0021783	1.5	-1	1	21	2113	2133	UUGACAGAAGAUAGAGAGCAC	::::::::: :::::::::::	GUGCUCUCUCUCUUCUGUCAA	Cleavage	1
miR156f	EVM0027729	1.5	-1	1	21	1707	1727	UUGACAGAAGAUAGAGAGCAC	::::::::: :::::::::::	GUGCUCUCUCUCUUCUGUCAA	Cleavage	1
miR156f	EVM0018490	1.5	-1	1	21	1877	1897	UUGACAGAAGAUAGAGAGCAC	::::::::: :::::::::::	GUGCUCUCUCUCUUCUGUCAA	Cleavage	1
miR156f	EVM0027729	1.5	-1	1	21	2007	2027	UUGACAGAAGAUAGAGAGCAC	::::::::: :::::::::::	GUGCUCUCUCUCUUCUGUCAA	Cleavage	1
miR156f	EVM0027729	1.5	-1	1	21	1976	1996	UUGACAGAAGAUAGAGAGCAC	::::::::: :::::::::::	GUGCUCUCUCUCUUCUGUCAA	Cleavage	1
miR156f	EVM0027729	1.5	-1	1	21	1707	1727	UUGACAGAAGAUAGAGAGCAC	::::::::: :::::::::::	GUGCUCUCUCUCUUCUGUCAA	Cleavage	1
miR156f	EVM0027729	1.5	-1	1	21	1674	1694	UUGACAGAAGAUAGAGAGCAC	::::::::: :::::::::::	GUGCUCUCUCUCUUCUGUCAA	Cleavage	1
miR156f	EVM0018490	1.5	-1	1	21	2177	2197	UUGACAGAAGAUAGAGAGCAC	::::::::: :::::::::::	GUGCUCUCUCUCUUCUGUCAA	Cleavage	1
miR156f	EVM0021783	1.5	-1	1	21	1294	1314	UUGACAGAAGAUAGAGAGCAC	::::::::: :::::::::::	GUGCUCUCUCUCUUCUGUCAA	Cleavage	1
miR156f	EVM0011198	1.5	-1	1	21	1226	1246	UUGACAGAAGAUAGAGAGCAC	::::::::: :::::::::::	GUGCUCUCUCUCUUCUGUCAA	Cleavage	1
miR156f	EVM0021783	1.5	-1	1	21	1243	1263	UUGACAGAAGAUAGAGAGCAC	::::::::: :::::::::::	GUGCUCUCUCUCUUCUGUCAA	Cleavage	1
miR156f	EVM0003223	1.5	-1	1	21	894	914	UUGACAGAAGAUAGAGAGCAC	:::::::: :::::::::::	AUGCUCUCUCUCUUCUGUCAA	Cleavage	1
miR156f	EVM0021722	1.5	-1	1	21	904	924	UUGACAGAAGAUAGAGAGCAC	:::::::: :::::::::::	AUGCUCUCUCUCUUCUGUCAA	Cleavage	1
miR156g	EVM0017075	1.5	-1	1	21	1649	1669	UUGACAGAAGAGAGUGAGCAC	::::::.:::::::::::::	GUGCUCGCUCUCUUCUGUCAU	Cleavage	1
miR156g	EVM0026366	1.5	-1	1	21	1539	1559	UUGACAGAAGAGAGUGAGCAC	:::::: :::::::::::::.	GUGCUCUCUCUCUUCUGUCAG	Cleavage	1
miR156g	EVM0016434	1.5	-1	1	21	1400	1420	UUGACAGAAGAGAGUGAGCAC	:::::: :::::::::::::.	GUGCUCUCUCUCUUCUGUCAG	Cleavage	1
miR156g	EVM0000977	1.5	-1	1	21	1504	1524	UUGACAGAAGAGAGUGAGCAC	:::::: :::::::::::::.	GUGCUCUCUCUCUUCUGUCAG	Cleavage	1
miR156g	EVM0019995	1.5	-1	1	21	3135	3155	UUGACAGAAGAGAGUGAGCAC	:::.:::::.::::::::.	AGGCUUACUCUUUUCUGUCAG	Cleavage	1
miR156g	EVM0000466	1.5	-1	1	21	1918	1938	UUGACAGAAGAGAGUGAGCAC	:::..::.:::::::::::	UAGCUUGCUUUCUUCUGUCAA	Cleavage	1
miR156i	EVM0027729	1.5	-1	1	21	3640	3660	UUGACAGAAGAUAGAGAGCAC	::::::::: :::::::::::	GUGCUCUCUCUCUUCUGUCAA	Cleavage	1
miR156i	EVM0027729	1.5	-1	1	21	1976	1996	UUGACAGAAGAUAGAGAGCAC	::::::::: :::::::::::	GUGCUCUCUCUCUUCUGUCAA	Cleavage	1
miR156i	EVM0021783	1.5	-1	1	21	2113	2133	UUGACAGAAGAUAGAGAGCAC	::::::::: :::::::::::	GUGCUCUCUCUCUUCUGUCAA	Cleavage	1
miR156i	EVM0027729	1.5	-1	1	21	1707	1727	UUGACAGAAGAUAGAGAGCAC	::::::::: :::::::::::	GUGCUCUCUCUCUUCUGUCAA	Cleavage	1
miR156i	EVM0018490	1.5	-1	1	21	1877	1897	UUGACAGAAGAUAGAGAGCAC	::::::::: :::::::::::	GUGCUCUCUCUCUUCUGUCAA	Cleavage	1
miR156i	EVM0027729	1.5	-1	1	21	2007	2027	UUGACAGAAGAUAGAGAGCAC	::::::::: :::::::::::	GUGCUCUCUCUCUUCUGUCAA	Cleavage	1
miR156i	EVM0027729	1.5	-1	1	21	1976	1996	UUGACAGAAGAUAGAGAGCAC	::::::::: :::::::::::	GUGCUCUCUCUCUUCUGUCAA	Cleavage	1
miR156i	EVM0027729	1.5	-1	1	21	1707	1727	UUGACAGAAGAUAGAGAGCAC	::::::::: :::::::::::	GUGCUCUCUCUCUUCUGUCAA	Cleavage	1
miR156i	EVM0027729	1.5	-1	1	21	1674	1694	UUGACAGAAGAUAGAGAGCAC	::::::::: :::::::::::	GUGCUCUCUCUCUUCUGUCAA	Cleavage	1
miR156i	EVM0018490	1.5	-1	1	21	2177	2197	UUGACAGAAGAUAGAGAGCAC	::::::::: :::::::::::	GUGCUCUCUCUCUUCUGUCAA	Cleavage	1
miR156i	EVM0021783	1.5	-1	1	21	1294	1314	UUGACAGAAGAUAGAGAGCAC	::::::::: :::::::::::	GUGCUCUCUCUCUUCUGUCAA	Cleavage	1
miR156i	EVM0011198	1.5	-1	1	21	1226	1246	UUGACAGAAGAUAGAGAGCAC	::::::::: :::::::::::	GUGCUCUCUCUCUUCUGUCAA	Cleavage	1
miR156i	EVM0021783	1.5	-1	1	21	1243	1263	UUGACAGAAGAUAGAGAGCAC	::::::::: :::::::::::	GUGCUCUCUCUCUUCUGUCAA	Cleavage	1
miR156i	EVM0021722	1.5	-1	1	21	904	924	UUGACAGAAGAUAGAGAGCAC	:::::::: :::::::::::	AUGCUCUCUCUCUUCUGUCAA	Cleavage	1
miR156i	EVM0003223	1.5	-1	1	21	894	914	UUGACAGAAGAUAGAGAGCAC	:::::::: :::::::::::	AUGCUCUCUCUCUUCUGUCAA	Cleavage	1
miR159a	EVM0014566	1.5	-1	1	20	2041	2060	GUGGAUUGAAGGGAGCUCUU	:.:::::.::::.:::::::	AGGAGCUUCCUUUAAUCCAC	Cleavage	1
miR159b	EVM0028109	1.5	-1	1	21	912	932	UUUGGAUUGAAGGGAGCUCUA	::::.:.:.:::::::::::	GAGAGUUUCUUUCAAUCCAAA	Cleavage	1
miR159b	EVM0028109	1.5	-1	1	21	1212	1232	UUUGGAUUGAAGGGAGCUCUA	::::.:.:.:::::::::::	GAGAGUUUCUUUCAAUCCAAA	Cleavage	1
miR159e	EVM0028109	1.5	-1	1	21	912	932	UUUGGAUUGAAGGGAGCUCUA	::::.:.:.:::::::::::	GAGAGUUUCUUUCAAUCCAAA	Cleavage	1
miR159e	EVM0028109	1.5	-1	1	21	1212	1232	UUUGGAUUGAAGGGAGCUCUA	::::.:.:.:::::::::::	GAGAGUUUCUUUCAAUCCAAA	Cleavage	1
miR160e	EVM0007298	1.5	-1	1	21	1323	1343	UGCCUGGCUCCCUGAAUGCCA	:: :::::::::::.::::	AAGCUUUCAGGGAGCCGGGCA	Cleavage	1
miR160f	EVM0007298	1.5	-1	1	21	1323	1343	UGCCUGGCUCCCUGAAUGCCA	:: :::::::::::.::::	AAGCUUUCAGGGAGCCGGGCA	Cleavage	1
miR164a	EVM0009271	1.5	-1	1	21	941	961	UGGAGAAGCAGGGCACGUGCA	:::::: ::::::::::::	CUCACGUGACCUGCUUCUCCA	Cleavage	1
miR164b	EVM0009271	1.5	-1	1	21	941	961	UGGAGAAGCAGGGCACGUGCA	:::::: ::::::::::::	CUCACGUGACCUGCUUCUCCA	Cleavage	1
miR164c	EVM0009271	1.5	-1	1	21	941	961	UGGAGAAGCAGGGCACGUGCA	:::::: ::::::::::::	CUCACGUGACCUGCUUCUCCA	Cleavage	1
miR164d	EVM0009271	1.5	-1	1	21	941	961	UGGAGAAGCAGGGCACGUGCA	:::::: ::::::::::::	CUCACGUGACCUGCUUCUCCA	Cleavage	1
miR164e	EVM0028484	1.5	-1	1	21	1364	1384	UGGAGAAGCAGGGCACAUGCU	.: ::::::::::::::::	CCUACGUGCCCUGCUUCUCCA	Cleavage	1
miR164e	EVM0014028	1.5	-1	1	21	941	961	UGGAGAAGCAGGGCACAUGCU	.: ::::::::::::::::	CCUACGUGCCCUGCUUCUCCA	Cleavage	1
miR164f	EVM0009271	1.5	-1	1	21	941	961	UGGAGAAGCAGGGCACGUGCA	:::::: ::::::::::::	CUCACGUGACCUGCUUCUCCA	Cleavage	1
miR166a	EVM0025625	1.5	-1	1	21	1551	1571	UCGGACCAGGCUUCAUUCCCC	:: :::::::::::::::.	UUGGUAUGAAGCCUGGUCCGG	Cleavage	1
miR166b	EVM0025625	1.5	-1	1	21	1551	1571	UCGGACCAGGCUUCAUUCCCC	:: :::::::::::::::.	UUGGUAUGAAGCCUGGUCCGG	Cleavage	1
miR166c	EVM0025625	1.5	-1	1	21	1551	1571	UCGGACCAGGCUUCAUUCCCC	:: :::::::::::::::.	UUGGUAUGAAGCCUGGUCCGG	Cleavage	1
miR166d	EVM0025625	1.5	-1	1	21	1551	1571	UCGGACCAGGCUUCAUUCCCC	:: :::::::::::::::.	UUGGUAUGAAGCCUGGUCCGG	Cleavage	1
miR166e	EVM0001650	1.5	-1	1	21	761	781	UCUCGGACCAGGCUUCAUUCC	::::::::::::::::::: :	GGAAUGAAGCCUGGUCCGAAA	Cleavage	1
miR166f	EVM0025625	1.5	-1	1	21	1551	1571	UCGGACCAGGCUUCAUUCCCC	:: :::::::::::::::.	UUGGUAUGAAGCCUGGUCCGG	Cleavage	1
miR166g	EVM0025625	1.5	-1	1	21	1551	1571	UCGGACCAGGCUUCAUUCCCC	:: :::::::::::::::.	UUGGUAUGAAGCCUGGUCCGG	Cleavage	1
miR166h	EVM0025625	1.5	-1	1	21	1551	1571	UCGGACCAGGCUUCAUUCCCC	:: :::::::::::::::.	UUGGUAUGAAGCCUGGUCCGG	Cleavage	1
miR166i	EVM0025625	1.5	-1	1	21	1551	1571	UCGGACCAGGCUUCAUUCCCC	:: :::::::::::::::.	UUGGUAUGAAGCCUGGUCCGG	Cleavage	1
miR166j	EVM0025625	1.5	-1	1	21	1551	1571	UCGGACCAGGCUUCAUUCCCC	:: :::::::::::::::.	UUGGUAUGAAGCCUGGUCCGG	Cleavage	1
miR166k	EVM0025625	1.5	-1	1	21	1551	1571	UCGGACCAGGCUUCAUUCCUU	:: :::::::::::::::.	UUGGUAUGAAGCCUGGUCCGG	Cleavage	1
miR166l	EVM0025625	1.5	-1	1	21	1551	1571	UCGGACCAGGCUUCAUUCCCC	:: :::::::::::::::.	UUGGUAUGAAGCCUGGUCCGG	Cleavage	1
miR166m	EVM0025625	1.5	-1	1	21	1551	1571	UCGGACCAGGCUUCAUUCCCC	:: :::::::::::::::.	UUGGUAUGAAGCCUGGUCCGG	Cleavage	1
miR166n	EVM0025625	1.5	-1	1	21	1551	1571	UCGGACCAGGCUUCAUUCCCC	:: :::::::::::::::.	UUGGUAUGAAGCCUGGUCCGG	Cleavage	1
miR166o	EVM0025625	1.5	-1	1	21	1551	1571	UCGGACCAGGCUUCAUUCCCC	:: :::::::::::::::.	UUGGUAUGAAGCCUGGUCCGG	Cleavage	1
miR166p	EVM0025625	1.5	-1	1	21	1551	1571	UCGGACCAGGCUUCAUUCCCC	:: :::::::::::::::.	UUGGUAUGAAGCCUGGUCCGG	Cleavage	1
miR169e	EVM0014864	1.5	-1	1	22	955	976	AGACGGGCUCUUAUCUUUCAUG	::::::::.:.::::::.:	AGAGAAAGAUAGGGGCCCGUUU	Cleavage	1
miR171b	EVM0035541	1.5	-1	1	21	894	914	UGAUUGAGCCGUGCCAAUAUC	:::::::: ::::::::::::	GAUAUUGGAACGGCUCAAUCA	Cleavage	1
miR171c	EVM0035541	1.5	-1	1	21	894	914	UGAUUGAGCCGUGCCAAUAUC	:::::::: ::::::::::::	GAUAUUGGAACGGCUCAAUCA	Cleavage	1
miR171d	EVM0025299	1.5	-1	1	21	689	709	CGAGCCGAAUCAAUAUCACUC	:.:::::::::.::::::::	GGGUGAUAUUGGUUCGGCUCA	Cleavage	1
miR171d	EVM0013392	1.5	-1	1	21	701	721	CGAGCCGAAUCAAUAUCACUC	:.:::::::::.::::::::	GGGUGAUAUUGGUUCGGCUCA	Cleavage	1
miR171d	EVM0020191	1.5	-1	1	21	89	109	CGAGCCGAAUCAAUAUCACUC	::::::::::::::::.::	AAGUGAUAUUGAUUCGGUUCA	Cleavage	1
miR171e	EVM0025299	1.5	-1	1	21	689	709	CGAGCCGAAUCAAUAUCACUC	:.:::::::::.::::::::	GGGUGAUAUUGGUUCGGCUCA	Cleavage	1
miR171e	EVM0013392	1.5	-1	1	21	701	721	CGAGCCGAAUCAAUAUCACUC	:.:::::::::.::::::::	GGGUGAUAUUGGUUCGGCUCA	Cleavage	1
miR171e	EVM0020191	1.5	-1	1	21	89	109	CGAGCCGAAUCAAUAUCACUC	::::::::::::::::.::	AAGUGAUAUUGAUUCGGUUCA	Cleavage	1
miR171f	EVM0035541	1.5	-1	1	21	894	914	UGAUUGAGCCGUGCCAAUAUC	:::::::: ::::::::::::	GAUAUUGGAACGGCUCAAUCA	Cleavage	1
miR171h	EVM0035541	1.5	-1	1	21	894	914	UGAUUGAGCCGUGCCAAUAUC	:::::::: ::::::::::::	GAUAUUGGAACGGCUCAAUCA	Cleavage	1
miR171i	EVM0012279	1.5	-1	1	21	3794	3814	UUGAGCCGCGCCAAUAUCACU	::::::::::: ::::::::	CGUGAUAUUGGCACGGCUCAA	Cleavage	1
miR171i	EVM0012279	1.5	-1	1	21	4322	4342	UUGAGCCGCGCCAAUAUCACU	::::::::::: ::::::::	CGUGAUAUUGGCACGGCUCAA	Cleavage	1
miR171j	EVM0035541	1.5	-1	1	21	894	914	UGAUUGAGCCGUGCCAAUAUC	:::::::: ::::::::::::	GAUAUUGGAACGGCUCAAUCA	Cleavage	1
miR171k	EVM0035541	1.5	-1	1	21	894	914	UGAUUGAGCCGUGCCAAUAUC	:::::::: ::::::::::::	GAUAUUGGAACGGCUCAAUCA	Cleavage	1
miR171l	EVM0035541	1.5	-1	1	21	894	914	UGAUUGAGCCGUGCCAAUAUC	:::::::: ::::::::::::	GAUAUUGGAACGGCUCAAUCA	Cleavage	1
miR171m	EVM0012279	1.5	-1	1	21	3794	3814	UUGAGCCGCGCCAAUAUCACU	::::::::::: ::::::::	CGUGAUAUUGGCACGGCUCAA	Cleavage	1
miR171m	EVM0012279	1.5	-1	1	21	4322	4342	UUGAGCCGCGCCAAUAUCACU	::::::::::: ::::::::	CGUGAUAUUGGCACGGCUCAA	Cleavage	1
miR172a	EVM0009378	1.5	-1	1	21	1640	1660	GGAAUCUUGAUGAUGCUGCAG	::::::::::::::.:::::	CUGCAGCAUCAUCAGGAUUCG	Cleavage	1
miR172a	EVM0007664	1.5	-1	1	21	1655	1675	GGAAUCUUGAUGAUGCUGCAG	::::::::::::::.:::::	CUGCAGCAUCAUCAGGAUUCG	Cleavage	1
miR172a	EVM0007664	1.5	-1	1	21	2000	2020	GGAAUCUUGAUGAUGCUGCAG	::::::::::::::.:::::	CUGCAGCAUCAUCAGGAUUCG	Cleavage	1
miR172a	EVM0007664	1.5	-1	1	21	1809	1829	GGAAUCUUGAUGAUGCUGCAG	::::::::::::::.:::::	CUGCAGCAUCAUCAGGAUUCG	Cleavage	1
miR172b	EVM0009378	1.5	-1	1	21	1640	1660	AGAAUCUUGAUGAUGCUGCAU	:::::::::::::.:::::	CUGCAGCAUCAUCAGGAUUCG	Cleavage	1
miR172b	EVM0007664	1.5	-1	1	21	1655	1675	AGAAUCUUGAUGAUGCUGCAU	:::::::::::::.:::::	CUGCAGCAUCAUCAGGAUUCG	Cleavage	1
miR172b	EVM0007664	1.5	-1	1	21	2000	2020	AGAAUCUUGAUGAUGCUGCAU	:::::::::::::.:::::	CUGCAGCAUCAUCAGGAUUCG	Cleavage	1
miR172b	EVM0007664	1.5	-1	1	21	1809	1829	AGAAUCUUGAUGAUGCUGCAU	:::::::::::::.:::::	CUGCAGCAUCAUCAGGAUUCG	Cleavage	1
miR172b	EVM0030586	1.5	-1	1	21	2277	2297	AGAAUCUUGAUGAUGCUGCAU	:::::::::::::.:::::	CUGCAGCAUCAUCAGGAUUCC	Cleavage	2
miR172b	EVM0030586	1.5	-1	1	21	2489	2509	AGAAUCUUGAUGAUGCUGCAU	:::::::::::::.:::::	CUGCAGCAUCAUCAGGAUUCC	Cleavage	2
miR172b	EVM0025509	1.5	-1	1	21	344	364	AGAAUCUUGAUGAUGCUGCAU	::: :::::::::::::.:	CAGCAUCAUCAUCAAGAUUUU	Cleavage	1
miR172c	EVM0009378	1.5	-1	1	21	1640	1660	AGAAUCUUGAUGAUGCUGCAU	:::::::::::::.:::::	CUGCAGCAUCAUCAGGAUUCG	Cleavage	1
miR172c	EVM0007664	1.5	-1	1	21	1655	1675	AGAAUCUUGAUGAUGCUGCAU	:::::::::::::.:::::	CUGCAGCAUCAUCAGGAUUCG	Cleavage	1
miR172c	EVM0007664	1.5	-1	1	21	2000	2020	AGAAUCUUGAUGAUGCUGCAU	:::::::::::::.:::::	CUGCAGCAUCAUCAGGAUUCG	Cleavage	1
miR172c	EVM0007664	1.5	-1	1	21	1809	1829	AGAAUCUUGAUGAUGCUGCAU	:::::::::::::.:::::	CUGCAGCAUCAUCAGGAUUCG	Cleavage	1
miR172c	EVM0030586	1.5	-1	1	21	2277	2297	AGAAUCUUGAUGAUGCUGCAU	:::::::::::::.:::::	CUGCAGCAUCAUCAGGAUUCC	Cleavage	2
miR172c	EVM0030586	1.5	-1	1	21	2489	2509	AGAAUCUUGAUGAUGCUGCAU	:::::::::::::.:::::	CUGCAGCAUCAUCAGGAUUCC	Cleavage	2
miR172c	EVM0025509	1.5	-1	1	21	344	364	AGAAUCUUGAUGAUGCUGCAU	::: :::::::::::::.:	CAGCAUCAUCAUCAAGAUUUU	Cleavage	1
miR172d	EVM0009378	1.5	-1	1	21	1640	1660	AGAAUCUUGAUGAUGCUGCAU	:::::::::::::.:::::	CUGCAGCAUCAUCAGGAUUCG	Cleavage	1
miR172d	EVM0007664	1.5	-1	1	21	1655	1675	AGAAUCUUGAUGAUGCUGCAU	:::::::::::::.:::::	CUGCAGCAUCAUCAGGAUUCG	Cleavage	1
miR172d	EVM0007664	1.5	-1	1	21	2000	2020	AGAAUCUUGAUGAUGCUGCAU	:::::::::::::.:::::	CUGCAGCAUCAUCAGGAUUCG	Cleavage	1
miR172d	EVM0007664	1.5	-1	1	21	1809	1829	AGAAUCUUGAUGAUGCUGCAU	:::::::::::::.:::::	CUGCAGCAUCAUCAGGAUUCG	Cleavage	1
miR172d	EVM0030586	1.5	-1	1	21	2277	2297	AGAAUCUUGAUGAUGCUGCAU	:::::::::::::.:::::	CUGCAGCAUCAUCAGGAUUCC	Cleavage	2
miR172d	EVM0030586	1.5	-1	1	21	2489	2509	AGAAUCUUGAUGAUGCUGCAU	:::::::::::::.:::::	CUGCAGCAUCAUCAGGAUUCC	Cleavage	2
miR172d	EVM0025509	1.5	-1	1	21	344	364	AGAAUCUUGAUGAUGCUGCAU	::: :::::::::::::.:	CAGCAUCAUCAUCAAGAUUUU	Cleavage	1
miR172e	EVM0009378	1.5	-1	1	21	1640	1660	GGAAUCUUGAUGAUGCUGCAG	::::::::::::::.:::::	CUGCAGCAUCAUCAGGAUUCG	Cleavage	1
miR172e	EVM0007664	1.5	-1	1	21	1655	1675	GGAAUCUUGAUGAUGCUGCAG	::::::::::::::.:::::	CUGCAGCAUCAUCAGGAUUCG	Cleavage	1
miR172e	EVM0007664	1.5	-1	1	21	2000	2020	GGAAUCUUGAUGAUGCUGCAG	::::::::::::::.:::::	CUGCAGCAUCAUCAGGAUUCG	Cleavage	1
miR172e	EVM0007664	1.5	-1	1	21	1809	1829	GGAAUCUUGAUGAUGCUGCAG	::::::::::::::.:::::	CUGCAGCAUCAUCAGGAUUCG	Cleavage	1
miR172f	EVM0009378	1.5	-1	1	21	1640	1660	AGAAUCUUGAUGAUGCUGCAU	:::::::::::::.:::::	CUGCAGCAUCAUCAGGAUUCG	Cleavage	1
miR172f	EVM0007664	1.5	-1	1	21	1655	1675	AGAAUCUUGAUGAUGCUGCAU	:::::::::::::.:::::	CUGCAGCAUCAUCAGGAUUCG	Cleavage	1
miR172f	EVM0007664	1.5	-1	1	21	2000	2020	AGAAUCUUGAUGAUGCUGCAU	:::::::::::::.:::::	CUGCAGCAUCAUCAGGAUUCG	Cleavage	1
miR172f	EVM0007664	1.5	-1	1	21	1809	1829	AGAAUCUUGAUGAUGCUGCAU	:::::::::::::.:::::	CUGCAGCAUCAUCAGGAUUCG	Cleavage	1
miR172f	EVM0030586	1.5	-1	1	21	2277	2297	AGAAUCUUGAUGAUGCUGCAU	:::::::::::::.:::::	CUGCAGCAUCAUCAGGAUUCC	Cleavage	2
miR172f	EVM0030586	1.5	-1	1	21	2489	2509	AGAAUCUUGAUGAUGCUGCAU	:::::::::::::.:::::	CUGCAGCAUCAUCAGGAUUCC	Cleavage	2
miR172f	EVM0025509	1.5	-1	1	21	344	364	AGAAUCUUGAUGAUGCUGCAU	::: :::::::::::::.:	CAGCAUCAUCAUCAAGAUUUU	Cleavage	1
miR172g	EVM0009378	1.5	-1	1	21	1640	1660	GGAAUCUUGAUGAUGCUGCAU	:::::::::::::.:::::	CUGCAGCAUCAUCAGGAUUCG	Cleavage	1
miR172g	EVM0007664	1.5	-1	1	21	1655	1675	GGAAUCUUGAUGAUGCUGCAU	:::::::::::::.:::::	CUGCAGCAUCAUCAGGAUUCG	Cleavage	1
miR172g	EVM0007664	1.5	-1	1	21	2000	2020	GGAAUCUUGAUGAUGCUGCAU	:::::::::::::.:::::	CUGCAGCAUCAUCAGGAUUCG	Cleavage	1
miR172g	EVM0007664	1.5	-1	1	21	1809	1829	GGAAUCUUGAUGAUGCUGCAU	:::::::::::::.:::::	CUGCAGCAUCAUCAGGAUUCG	Cleavage	1
miR1861	EVM0016885	1.5	-1	1	20	24	43	GUUGAGGAAGGAACUUGAGG	:.::::::::.:::.:::::	CUUCAAGUUCUUUCUUCAAC	Cleavage	1
miR2111a	EVM0024796	1.5	-1	1	20	725	744	GAAACACUAGGAUGCAGAUU	::::: ::.::::::::::	CAUCUGAAUUCUAGUGUUUC	Cleavage	1
miR2912	EVM0023636	1.5	-1	1	20	790	809	UCUACAACUCUAGAUAUGAC	:::::.:.:.::::::::::	GUCAUGUUUGGAGUUGUAGA	Cleavage	1
miR319b	EVM0014903	1.5	-1	1	20	1442	1461	AUUGGACUGAAGGGAGCUCC	::::::::::::: ::::::	GGAGCUCCCUUCACUCCAAU	Cleavage	1
miR319b	EVM0031160	1.5	-1	1	20	966	985	AUUGGACUGAAGGGAGCUCC	:::::::::::: ::::::	AGAGCUCCCUUCACUCCAAU	Cleavage	1
miR319b	EVM0031160	1.5	-1	1	20	1266	1285	AUUGGACUGAAGGGAGCUCC	:::::::::::: ::::::	AGAGCUCCCUUCACUCCAAU	Cleavage	1
miR319b	EVM0037326	1.5	-1	1	20	1305	1324	AUUGGACUGAAGGGAGCUCC	:::::::::::: ::::::	AGAGCUCCCUUCACUCCAAU	Cleavage	1
miR319b	EVM0035400	1.5	-1	1	20	1551	1570	AUUGGACUGAAGGGAGCUCC	:::::::::::: ::::::	AGAGCUCCCUUCACUCCAAU	Cleavage	1
miR319c	EVM0014903	1.5	-1	1	20	1441	1460	UUGGACUGAAGGGAGCUCCU	::::::::::::: :::::	UGGAGCUCCCUUCACUCCAA	Cleavage	1
miR319d	EVM0006087	1.5	-1	1	21	977	997	CUUGGACUGAAGGGAGCUCCC	: :.:::.::::::::.::::	GCGGGCUUCCUUCAGUUCAAG	Cleavage	1
miR319e	EVM0014903	1.5	-1	1	20	1441	1460	UUGGACUGAAGGGAGCUCCU	::::::::::::: :::::	UGGAGCUCCCUUCACUCCAA	Cleavage	1
miR319f	EVM0006087	1.5	-1	1	21	977	997	CUUGGACUGAAGGGAGCUCCC	: :.:::.::::::::.::::	GCGGGCUUCCUUCAGUUCAAG	Cleavage	1
miR319g	EVM0014903	1.5	-1	1	20	1441	1460	UUGGACUGAAGGGAGCUCCC	::::::::::::: :::::	UGGAGCUCCCUUCACUCCAA	Cleavage	1
miR395a	EVM0015971	1.5	-1	1	21	489	509	CUGAAGUGUUUGGGGGAACUC	:::::::.::::::::::::	GAGUUCCUCCAAACACUUCAU	Cleavage	1
miR395a	EVM0015971	1.5	-1	1	21	789	809	CUGAAGUGUUUGGGGGAACUC	:::::::.::::::::::::	GAGUUCCUCCAAACACUUCAU	Cleavage	1
miR395b	EVM0015971	1.5	-1	1	21	489	509	CUGAAGUGUUUGGGGGAACUC	:::::::.::::::::::::	GAGUUCCUCCAAACACUUCAU	Cleavage	1
miR395b	EVM0015971	1.5	-1	1	21	789	809	CUGAAGUGUUUGGGGGAACUC	:::::::.::::::::::::	GAGUUCCUCCAAACACUUCAU	Cleavage	1
miR395d	EVM0015971	1.5	-1	1	21	489	509	CUGAAGUGUUUGGGGGAACUC	:::::::.::::::::::::	GAGUUCCUCCAAACACUUCAU	Cleavage	1
miR395d	EVM0015971	1.5	-1	1	21	789	809	CUGAAGUGUUUGGGGGAACUC	:::::::.::::::::::::	GAGUUCCUCCAAACACUUCAU	Cleavage	1
miR395f	EVM0015971	1.5	-1	1	21	489	509	CUGAAGUGUUUGGGGGAACUC	:::::::.::::::::::::	GAGUUCCUCCAAACACUUCAU	Cleavage	1
miR395f	EVM0015971	1.5	-1	1	21	789	809	CUGAAGUGUUUGGGGGAACUC	:::::::.::::::::::::	GAGUUCCUCCAAACACUUCAU	Cleavage	1
miR395g	EVM0015971	1.5	-1	1	21	489	509	CUGAAGUGUUUGGGGGAACUC	:::::::.::::::::::::	GAGUUCCUCCAAACACUUCAU	Cleavage	1
miR395g	EVM0015971	1.5	-1	1	21	789	809	CUGAAGUGUUUGGGGGAACUC	:::::::.::::::::::::	GAGUUCCUCCAAACACUUCAU	Cleavage	1
miR395h	EVM0015971	1.5	-1	1	21	489	509	CUGAAGUGUUUGGGGGAACUC	:::::::.::::::::::::	GAGUUCCUCCAAACACUUCAU	Cleavage	1
miR395h	EVM0015971	1.5	-1	1	21	789	809	CUGAAGUGUUUGGGGGAACUC	:::::::.::::::::::::	GAGUUCCUCCAAACACUUCAU	Cleavage	1
miR395i	EVM0015971	1.5	-1	1	21	489	509	CUGAAGUGUUUGGGGGAACUC	:::::::.::::::::::::	GAGUUCCUCCAAACACUUCAU	Cleavage	1
miR395i	EVM0015971	1.5	-1	1	21	789	809	CUGAAGUGUUUGGGGGAACUC	:::::::.::::::::::::	GAGUUCCUCCAAACACUUCAU	Cleavage	1
miR395j	EVM0015971	1.5	-1	1	21	489	509	CUGAAGUGUUUGGGGGAACUC	:::::::.::::::::::::	GAGUUCCUCCAAACACUUCAU	Cleavage	1
miR395j	EVM0015971	1.5	-1	1	21	789	809	CUGAAGUGUUUGGGGGAACUC	:::::::.::::::::::::	GAGUUCCUCCAAACACUUCAU	Cleavage	1
miR396a	EVM0000013	1.5	-1	1	21	317	337	UUCCACAGCUUUCUUGAACUG	:: :::::::::::::::.:	AAGCUCAAGAAAGCUGUGGGA	Cleavage	1
miR396b	EVM0000013	1.5	-1	1	21	317	337	UUCCACAGCUUUCUUGAACUU	::: :::::::::::::::.:	AAGCUCAAGAAAGCUGUGGGA	Cleavage	1
miR396c	EVM0000013	1.5	-1	1	21	317	337	UUCCACAGCUUUCUUGAACUU	::: :::::::::::::::.:	AAGCUCAAGAAAGCUGUGGGA	Cleavage	1
miR396d	EVM0000013	1.5	-1	1	21	317	337	UUCCACAGCUUUCUUGAACUG	:: :::::::::::::::.:	AAGCUCAAGAAAGCUGUGGGA	Cleavage	1
miR396e	EVM0000013	1.5	-1	1	21	317	337	UUCCACAGCUUUCUUGAACUG	:: :::::::::::::::.:	AAGCUCAAGAAAGCUGUGGGA	Cleavage	1
miR396f	EVM0000013	1.5	-1	1	21	317	337	UUCCACAGCUUUCUUGAACUU	::: :::::::::::::::.:	AAGCUCAAGAAAGCUGUGGGA	Cleavage	1
miR399c	EVM0001311	1.5	-1	1	21	85	105	UGCCAAAGGAGAAUUGCCCUG	::::::: ::::::::::::	AAGGGCAACUCUCCUUUGGCA	Cleavage	1
miR399c	EVM0007373	1.5	-1	1	21	1333	1353	UGCCAAAGGAGAAUUGCCCUG	::: ::::::.::::::::	GUGGGAAAUUCUUCUUUGGCA	Cleavage	1
miR399d	EVM0001311	1.5	-1	1	21	85	105	UGCCAAAGGAGAUUUGCCCGG	:::::: ::::::::::::	AAGGGCAACUCUCCUUUGGCA	Cleavage	1
miR399e	EVM0001311	1.5	-1	1	21	85	105	UGCCAAAGGAGAAUUGCCCUG	::::::: ::::::::::::	AAGGGCAACUCUCCUUUGGCA	Cleavage	1
miR399e	EVM0007373	1.5	-1	1	21	1333	1353	UGCCAAAGGAGAAUUGCCCUG	::: ::::::.::::::::	GUGGGAAAUUCUUCUUUGGCA	Cleavage	1
miR399f	EVM0001311	1.5	-1	1	21	87	107	UUUGCCAAAGGAGAUUUGCUC	:.:::: :::::::::::::.	GGGCAACUCUCCUUUGGCAAG	Cleavage	1
miR403a	EVM0025285	1.5	-1	1	21	345	365	UUAGAUUCACGCACAAACUCG	: .:::::::::::.::::.:	CUGGUUUGUGCGUGGAUCUGA	Cleavage	1
miR403b	EVM0025285	1.5	-1	1	21	345	365	UUAGAUUCACGCACAAACUCG	: .:::::::::::.::::.:	CUGGUUUGUGCGUGGAUCUGA	Cleavage	1
miR403c	EVM0025285	1.5	-1	1	21	345	365	UUAGAUUCACGCACAAACUCG	: .:::::::::::.::::.:	CUGGUUUGUGCGUGGAUCUGA	Cleavage	1
miR472	EVM0020163	1.5	-1	1	22	2653	2674	UUUUCCCAACUCCACCCAUCCC	:: :::::::::::::::: ::	GGAAUGGGUGGAGUUGGGACAA	Cleavage	1
miR472	EVM0027368	1.5	-1	1	22	964	985	UUUUCCCAACUCCACCCAUCCC	:: :: ::::::::::::::.:	GGAAUUGGUGGAGUUGGGAAGA	Cleavage	1
miR472	EVM0032056	1.5	-1	1	22	964	985	UUUUCCCAACUCCACCCAUCCC	:: :: ::::::::::::::.:	GGAAUUGGUGGAGUUGGGAAGA	Cleavage	1
miR472	EVM0010997	1.5	-1	1	22	964	985	UUUUCCCAACUCCACCCAUCCC	:: :: ::::::::::::::.:	GGAAUUGGUGGAGUUGGGAAGA	Cleavage	1
miR472	EVM0001741	1.5	-1	1	22	964	985	UUUUCCCAACUCCACCCAUCCC	:: :: ::::::::::::::.:	GGAAUUGGUGGAGUUGGGAAGA	Cleavage	1
miR472	EVM0003051	1.5	-1	1	22	964	985	UUUUCCCAACUCCACCCAUCCC	:: :: ::::::::::::::.:	GGAAUUGGUGGAGUUGGGAAGA	Cleavage	1
miR475b	EVM0032921	1.5	-1	1	21	450	470	UUACAGUGCCCAUUGAUUAAG	:::::::::::::: ::::::	CUUAAUCAAUGGGCUCUGUAA	Cleavage	2
miR475b	EVM0000138	1.5	-1	1	21	795	815	UUACAGUGCCCAUUGAUUAAG	:::::::::::::: ::::::	CUUAAUCAAUGGGCUCUGUAA	Cleavage	2
miR475b	EVM0033452	1.5	-1	1	21	910	930	UUACAGUGCCCAUUGAUUAAG	:::::::::::::: ::::::	CUUAAUCAAUGGGCUCUGUAA	Cleavage	1
miR475b	EVM0036750	1.5	-1	1	21	732	752	UUACAGUGCCCAUUGAUUAAG	:::::::::::::: ::::::	CUUAAUCAAUGGGCUCUGUAA	Cleavage	3
miR475b	EVM0016495	1.5	-1	1	21	766	786	UUACAGUGCCCAUUGAUUAAG	:::::::::::::: ::::::	CUUAAUCAAUGGGCUCUGUAA	Cleavage	3
miR476	EVM0020840	1.5	-1	1	22	4089	4110	UUGCAAAGAUAGAUUUACUAGC	:::.:::.::::::::.::	UUAAGUGAAUUUAUCUUUGUAA	Cleavage	2
miR477a	EVM0029098	1.5	-1	1	21	1042	1062	AUCUCCCUCAGAGGCUUCCAA	::::::::::.:::::::::	UUGGAAGCCUUUGAGGGAGAG	Cleavage	1
miR477a	EVM0018938	1.5	-1	1	21	1045	1065	AUCUCCCUCAGAGGCUUCCAA	::::::::::.:::::::::	UUGGAAGCCUUUGAGGGAGAG	Cleavage	1
miR477a	EVM0022621	1.5	-1	1	21	879	899	AUCUCCCUCAGAGGCUUCCAA	:::.:::.::::::::.:::	CUGGGAGCUUCUGAGGGGGAU	Cleavage	1
miR477a	EVM0022621	1.5	-1	1	21	1179	1199	AUCUCCCUCAGAGGCUUCCAA	:::.:::.::::::::.:::	CUGGGAGCUUCUGAGGGGGAU	Cleavage	1
miR477b	EVM0029098	1.5	-1	1	21	1042	1062	AUCUCCCUCAGAGGCUUCCAA	::::::::::.:::::::::	UUGGAAGCCUUUGAGGGAGAG	Cleavage	1
miR477b	EVM0018938	1.5	-1	1	21	1045	1065	AUCUCCCUCAGAGGCUUCCAA	::::::::::.:::::::::	UUGGAAGCCUUUGAGGGAGAG	Cleavage	1
miR477b	EVM0022621	1.5	-1	1	21	879	899	AUCUCCCUCAGAGGCUUCCAA	:::.:::.::::::::.:::	CUGGGAGCUUCUGAGGGGGAU	Cleavage	1
miR477b	EVM0022621	1.5	-1	1	21	1179	1199	AUCUCCCUCAGAGGCUUCCAA	:::.:::.::::::::.:::	CUGGGAGCUUCUGAGGGGGAU	Cleavage	1
miR477d	EVM0029098	1.5	-1	1	20	1042	1061	ACUCCCUCAAAGGUUUCCAG	.:::::.::::::::::::	UUGGAAGCCUUUGAGGGAGA	Cleavage	1
miR477d	EVM0018938	1.5	-1	1	20	1045	1064	ACUCCCUCAAAGGUUUCCAG	.:::::.::::::::::::	UUGGAAGCCUUUGAGGGAGA	Cleavage	1
miR482a	EVM0003877	1.5	-1	1	22	845	866	UUGCCGACCCCACCCAUGCCAA	: ::.:::::::::::.::.::	UGGGUAUGGGUGGGGUUGGUAA	Cleavage	1
miR482d	EVM0007076	1.5	-1	1	22	619	640	UUUUCCCUACUCCACCCAUCCC	::::: ::::::::::::::.:	GGGAUUGGUGGAGUAGGGAAGA	Cleavage	1
miR482d	EVM0025138	1.5	-1	1	22	616	637	UUUUCCCUACUCCACCCAUCCC	::::: ::::::::::::::.:	GGGAUUGGUGGAGUAGGGAAGA	Cleavage	1
miR530a	EVM0012706	1.5	-1	1	21	746	766	UGCAUUUGCACCUGCAUCUUU	::::.::::::::::.:::.:	AAAGGUGCAGGUGCAGAUGUA	Cleavage	1
miR6023	EVM0008478	1.5	-1	1	20	2424	2443	UUCCAUGUCAAAGAGUUUUU	:::::::::: ::::::::	UAAAACUCUUUAACAUGGAA	Cleavage	1
miR6434	EVM0034872	1.5	-1	1	21	3176	3196	AUUGAUCUGGUUUACAUAGAC	: ::: :::::::::.:::::	GCCUACGUAAACCAGGUCAAU	Cleavage	1
miR6439	EVM0024396	1.5	-1	1	21	3276	3296	UCUGCUUCUUGAUUUGGUGCC	:::::::::::: ::::::	AUCACCAAAUCAAGUAGCAGA	Cleavage	1
miR6445a	EVM0035625	1.5	-1	1	22	94	115	UUCAUUCCUCUUCCUAAAAUGG	:..:::::::::::: ::::::	CUGUUUUAGGAAGAGCAAUGAA	Cleavage	1
miR6445a	EVM0035625	1.5	-1	1	22	94	115	UUCAUUCCUCUUCCUAAAAUGG	:..:::::::::::: ::::::	CUGUUUUAGGAAGAGCAAUGAA	Cleavage	1
miR6445a	EVM0035625	1.5	-1	1	22	394	415	UUCAUUCCUCUUCCUAAAAUGG	:..:::::::::::: ::::::	CUGUUUUAGGAAGAGCAAUGAA	Cleavage	1
miR6445a	EVM0003974	1.5	-1	1	22	284	305	UUCAUUCCUCUUCCUAAAAUGG	:. ::::::::: :::::::::	CUCUUUUAGGAACAGGAAUGAA	Translation	1
miR6445a	EVM0003981	1.5	-1	1	22	420	441	UUCAUUCCUCUUCCUAAAAUGG	:. ::::::::: :::::::::	CUCUUUUAGGAACAGGAAUGAA	Translation	1
miR6445a	EVM0014298	1.5	-1	1	22	3592	3613	UUCAUUCCUCUUCCUAAAAUGG	::::.::.:::::.:::::	AUCUUUUGGGGAGAGGGAUGAA	Cleavage	1
miR6445b	EVM0035625	1.5	-1	1	22	94	115	UUCAUUCCUCUUCCUAAAAUGG	:..:::::::::::: ::::::	CUGUUUUAGGAAGAGCAAUGAA	Cleavage	1
miR6445b	EVM0035625	1.5	-1	1	22	94	115	UUCAUUCCUCUUCCUAAAAUGG	:..:::::::::::: ::::::	CUGUUUUAGGAAGAGCAAUGAA	Cleavage	1
miR6445b	EVM0035625	1.5	-1	1	22	394	415	UUCAUUCCUCUUCCUAAAAUGG	:..:::::::::::: ::::::	CUGUUUUAGGAAGAGCAAUGAA	Cleavage	1
miR6445b	EVM0003974	1.5	-1	1	22	284	305	UUCAUUCCUCUUCCUAAAAUGG	:. ::::::::: :::::::::	CUCUUUUAGGAACAGGAAUGAA	Translation	1
miR6445b	EVM0003981	1.5	-1	1	22	420	441	UUCAUUCCUCUUCCUAAAAUGG	:. ::::::::: :::::::::	CUCUUUUAGGAACAGGAAUGAA	Translation	1
miR6445b	EVM0014298	1.5	-1	1	22	3592	3613	UUCAUUCCUCUUCCUAAAAUGG	::::.::.:::::.:::::	AUCUUUUGGGGAGAGGGAUGAA	Cleavage	1
miR6459	EVM0035167	1.5	-1	1	20	721	740	UCGAAUUUGGGCUUGAGAUU	:::::::::::.::.::.::	AAUCUCAAGCCUAAGUUUGA	Cleavage	1
miR6459	EVM0027276	1.5	-1	1	20	616	635	UCGAAUUUGGGCUUGAGAUU	:::::::::::.::.::.::	AAUCUCAAGCCUAAGUUUGA	Cleavage	1
miR6459	EVM0035167	1.5	-1	1	20	335	354	UCGAAUUUGGGCUUGAGAUU	:::::::::::.::.::.::	AAUCUCAAGCCUAAGUUUGA	Cleavage	1
miR6459	EVM0011645	1.5	-1	1	20	744	763	UCGAAUUUGGGCUUGAGAUU	::::: ::::::::.:::::	AAUCUAAAGCCCAAGUUCGA	Cleavage	1
miR6459	EVM0021056	1.5	-1	1	20	662	681	UCGAAUUUGGGCUUGAGAUU	:::.: ::::::::::::::	AAUUUGAAGCCCAAAUUCGA	Cleavage	1
miR6459	EVM0037052	1.5	-1	1	20	362	381	UCGAAUUUGGGCUUGAGAUU	::::: ::::::::.:::::	AAUCUAAAGCCCAAGUUCGA	Cleavage	1
miR6462b	EVM0009988	1.5	-1	1	21	426	446	UCUCUUAUGCAUUUUUGUCCC	:::::::::: ::::::::::	GGGACAAAAACGCAUAAGAGA	Translation	1
miR6462b	EVM0006846	1.5	-1	1	21	293	313	UCUCUUAUGCAUUUUUGUCCC	:::::::::: ::::::::::	GGGACAAAAACGCAUAAGAGA	Translation	1
miR6462b	EVM0006846	1.5	-1	1	21	293	313	UCUCUUAUGCAUUUUUGUCCC	:::::::::: ::::::::::	GGGACAAAAACGCAUAAGAGA	Translation	1
miR6462b	EVM0013000	1.5	-1	1	21	630	650	UCUCUUAUGCAUUUUUGUCCC	:::::::::: ::::::::::	GGGACAAAAACGCAUAAGAGA	Translation	1
miR6462c	EVM0009988	1.5	-1	1	21	426	446	UCUCUUAUGCAUUUUUGUCCC	:::::::::: ::::::::::	GGGACAAAAACGCAUAAGAGA	Translation	1
miR6462c	EVM0006846	1.5	-1	1	21	293	313	UCUCUUAUGCAUUUUUGUCCC	:::::::::: ::::::::::	GGGACAAAAACGCAUAAGAGA	Translation	1
miR6462c	EVM0006846	1.5	-1	1	21	293	313	UCUCUUAUGCAUUUUUGUCCC	:::::::::: ::::::::::	GGGACAAAAACGCAUAAGAGA	Translation	1
miR6462c	EVM0013000	1.5	-1	1	21	630	650	UCUCUUAUGCAUUUUUGUCCC	:::::::::: ::::::::::	GGGACAAAAACGCAUAAGAGA	Translation	1
miR6462d	EVM0009988	1.5	-1	1	21	426	446	UCUCUUAUGCAUUUUUGUCCC	:::::::::: ::::::::::	GGGACAAAAACGCAUAAGAGA	Translation	1
miR6462d	EVM0006846	1.5	-1	1	21	293	313	UCUCUUAUGCAUUUUUGUCCC	:::::::::: ::::::::::	GGGACAAAAACGCAUAAGAGA	Translation	1
miR6462d	EVM0006846	1.5	-1	1	21	293	313	UCUCUUAUGCAUUUUUGUCCC	:::::::::: ::::::::::	GGGACAAAAACGCAUAAGAGA	Translation	1
miR6462d	EVM0013000	1.5	-1	1	21	630	650	UCUCUUAUGCAUUUUUGUCCC	:::::::::: ::::::::::	GGGACAAAAACGCAUAAGAGA	Translation	1
miR6462e	EVM0009988	1.5	-1	1	21	426	446	UCUCUUAUACGUUUUUGUCUC	:.:::::::::: ::::::::	GGGACAAAAACGCAUAAGAGA	Cleavage	1
miR6462e	EVM0006846	1.5	-1	1	21	293	313	UCUCUUAUACGUUUUUGUCUC	:.:::::::::: ::::::::	GGGACAAAAACGCAUAAGAGA	Cleavage	1
miR6462e	EVM0006846	1.5	-1	1	21	293	313	UCUCUUAUACGUUUUUGUCUC	:.:::::::::: ::::::::	GGGACAAAAACGCAUAAGAGA	Cleavage	1
miR6462e	EVM0013000	1.5	-1	1	21	630	650	UCUCUUAUACGUUUUUGUCUC	:.:::::::::: ::::::::	GGGACAAAAACGCAUAAGAGA	Cleavage	1
miR7817a	EVM0003769	1.5	-1	1	21	532	552	UUUGGUUAUUGUCUCGAGACA	::.:.::::::::::.::::	AGUUUUGAGACAAUAAUCAAA	Cleavage	1
miR7817a	EVM0032452	1.5	-1	1	21	2214	2234	UUUGGUUAUUGUCUCGAGACA	: :.:::::::.:::::.:::	UAUUUCGAGACGAUAACUAAA	Cleavage	1
miR7817b	EVM0003769	1.5	-1	1	21	532	552	UUUGGUUAUUGUCUCGAGACA	::.:.::::::::::.::::	AGUUUUGAGACAAUAAUCAAA	Cleavage	1
miR7817b	EVM0032452	1.5	-1	1	21	2214	2234	UUUGGUUAUUGUCUCGAGACA	: :.:::::::.:::::.:::	UAUUUCGAGACGAUAACUAAA	Cleavage	1
miR7817c	EVM0003769	1.5	-1	1	21	532	552	UUUGGUUAUUGUCUCGAGACA	::.:.::::::::::.::::	AGUUUUGAGACAAUAAUCAAA	Cleavage	1
miR7817c	EVM0032452	1.5	-1	1	21	2214	2234	UUUGGUUAUUGUCUCGAGACA	: :.:::::::.:::::.:::	UAUUUCGAGACGAUAACUAAA	Cleavage	1
miR7817d	EVM0032452	1.5	-1	1	20	2215	2234	UUUGGUUAUUGUCUCGAGAU	::.:::::::.:::::.:::	AUUUCGAGACGAUAACUAAA	Cleavage	1
miR7817d	EVM0003769	1.5	-1	1	20	533	552	UUUGGUUAUUGUCUCGAGAU	.:.:.::::::::::.::::	GUUUUGAGACAAUAAUCAAA	Cleavage	1
miR7823	EVM0007581	1.5	-1	1	21	1235	1255	UUCAAGUUCAUGCAUGCAACC	::::::::.:::::::::	UUUUGCAUGCGUGAACUUGAU	Cleavage	1
miR7827	EVM0000457	1.5	-1	1	21	2190	2210	UGCUAGGACCAAGUUUUCUGG	.:::.::::::::::::.:.:	UCAGGAAACUUGGUCCUGGUA	Cleavage	1
miR8040a	EVM0023350	1.5	-1	1	21	20	40	UUUAUAAUUGUUGAUAUGAUC	::.::::.::.:::::::::	UAUUAUAUUAAUAAUUAUAAA	Cleavage	1
miR8040a	EVM0025407	1.5	-1	1	21	2193	2213	UUUAUAAUUGUUGAUAUGAUC	::.::::.::::::::::.:	UAUUAUAUUAACAAUUAUAGA	Cleavage	1
miR8040a	EVM0000430	1.5	-1	1	21	2034	2054	UUUAUAAUUGUUGAUAUGAUC	::::.::::::.::.::::	UCUCAUGUCAACAGUUGUAAA	Cleavage	1
miR8040a	EVM0035010	1.5	-1	1	21	1576	1596	UUUAUAAUUGUUGAUAUGAUC	: :::::::.:::::::::	CUUGAUAUCAAUAAUUAUAAA	Cleavage	1
miR8040b	EVM0023350	1.5	-1	1	21	20	40	UUUAUAAUUGUUGAUAUGAUC	::.::::.::.:::::::::	UAUUAUAUUAAUAAUUAUAAA	Cleavage	1
miR8040b	EVM0025407	1.5	-1	1	21	2193	2213	UUUAUAAUUGUUGAUAUGAUC	::.::::.::::::::::.:	UAUUAUAUUAACAAUUAUAGA	Cleavage	1
miR8040b	EVM0000430	1.5	-1	1	21	2034	2054	UUUAUAAUUGUUGAUAUGAUC	::::.::::::.::.::::	UCUCAUGUCAACAGUUGUAAA	Cleavage	1
miR8040b	EVM0035010	1.5	-1	1	21	1576	1596	UUUAUAAUUGUUGAUAUGAUC	: :::::::.:::::::::	CUUGAUAUCAAUAAUUAUAAA	Cleavage	1
miR828a	EVM0027356	1.5	-1	1	22	1050	1071	UCUUGCUCAAAUGAGUAUUCCA	:::::::: ::::::::.::::	UGGAAUACACAUUUGAGUAAGA	Cleavage	1
miR828b	EVM0027356	1.5	-1	1	22	1050	1071	UCUUGCUCAAAUGAGUAUUCCA	:::::::: ::::::::.::::	UGGAAUACACAUUUGAGUAAGA	Cleavage	1
miR858	EVM0005637	1.5	-1	1	22	607	628	UCUCGUUGUCUGUUCGACCUUG	: ::::::.::.:::::.::::	CCAGGUCGGACGGACAAUGAGA	Cleavage	1
miR858	EVM0005071	1.5	-1	1	22	589	610	UCUCGUUGUCUGUUCGACCUUG	:: :::::::::::.::::	CCUGGACGAACAGACAAUGAGA	Cleavage	1
miR858	EVM0035400	1.5	-1	1	22	961	982	UCUCGUUGUCUGUUCGACCUUG	::::: ::::::::.::::	CCUGGUCGUACAGACAAUGAGA	Cleavage	1
miRN15	EVM0001422	1.5	-1	1	22	811	832	UGAAGGUGGGUUUAGAGAGUUC	:. ::::::::::.:::.::.:	GGUCUCUCUAAACUCACUUUUA	Cleavage	1
miRN15	EVM0025172	1.5	-1	1	22	1502	1523	UGAAGGUGGGUUUAGAGAGUUC	::.:: :::::::::::::	UUCCUUUCCAAACCCACCUUCA	Cleavage	1
miRN16a	EVM0001204	1.5	-1	1	21	2278	2298	UUGUACUCUCUUCUUCUCAUG	: :::::::.::::::::::	GAGGAGAAGAGGAGAGUACAA	Cleavage	1
miRN16a	EVM0007482	1.5	-1	1	21	721	741	UUGUACUCUCUUCUUCUCAUG	:::::::.::::.:::::.	GUUGAGAAGGAGAGGGUACAG	Cleavage	1
miRN16b	EVM0001204	1.5	-1	1	21	2278	2298	UUGUACUCUCUUCUUCUCAUG	: :::::::.::::::::::	GAGGAGAAGAGGAGAGUACAA	Cleavage	1
miRN16b	EVM0007482	1.5	-1	1	21	721	741	UUGUACUCUCUUCUUCUCAUG	:::::::.::::.:::::.	GUUGAGAAGGAGAGGGUACAG	Cleavage	1
miRN18	EVM0005451	1.5	-1	1	21	2104	2124	CAGUGGAAACUCUAGAACUAC	::::::.:::::::::..:::	GUAGUUUUAGAGUUUCUGCUG	Cleavage	1
miRN22	EVM0036106	1.5	-1	1	21	414	434	UUUGAUGGGAAAGAAUUAUUU	:::::. ::::::::::::::	AAAUAGCUCUUUCCCAUCAAA	Cleavage	1
miRN22	EVM0016875	1.5	-1	1	21	249	269	UUUGAUGGGAAAGAAUUAUUU	.:.:.::::::::.:::::::	GAGUGAUUCUUUCUCAUCAAA	Cleavage	1
miRN23	EVM0029272	1.5	-1	1	21	1521	1541	UCGACUGAAAGUGAAAGCUAU	:.:.:::::.::::::::::	UUGGUUUUCAUUUUCAGUCGA	Cleavage	1
miRN27	EVM0014520	1.5	-1	1	20	3318	3337	UGAUUGAGAAUUGAGUUUUU	::::::::::::::::.:	UUAAACUCAAUUCUCAAUUA	Cleavage	1
miRN27	EVM0037870	1.5	-1	1	20	234	253	UGAUUGAGAAUUGAGUUUUU	::::.:::::::::::::	UAAAAUUCAAUUCUCAAUCU	Cleavage	1
miRN28	EVM0001935	1.5	-1	1	22	82	103	UAAGACUAGAAAUUUGAAUUUG	::: :::::::::::.:::	GGUAUUGAAAUUUCUAGUUUUA	Cleavage	1
miRN30	EVM0003406	1.5	-1	1	21	239	259	CUUUUAUUGGAUUCGAAUGUG	:: :::::::.::::::::	UCCACUCGAAUCUAAUAAAAG	Cleavage	1
miRN9	EVM0018384	1.5	-1	1	20	828	847	UGCCGAUGCAGAAAUCGAUA	: :::::::::::::.::::	UUUCGAUUUCUGCAUUGGCA	Cleavage	1
miR1424	EVM0003014	2	-1	1	21	870	890	CAAAAUCAGCAUCAUUGGCAU	::: ..:::::::::::::::	AUGAUGAUGAUGCUGAUUUUG	Cleavage	1
miR1424	EVM0003014	2	-1	1	21	570	590	CAAAAUCAGCAUCAUUGGCAU	::: ..:::::::::::::::	AUGAUGAUGAUGCUGAUUUUG	Cleavage	2
miR1424	EVM0018299	2	-1	1	21	1193	1213	CAAAAUCAGCAUCAUUGGCAU	: :..:.::::::::.:::::	AAGUUAGUGAUGCUGGUUUUG	Cleavage	1
miR1424	EVM0025085	2	-1	1	21	1326	1346	CAAAAUCAGCAUCAUUGGCAU	:..:::::::::::::::	UGUCUGAUGAUGCUGAUUUUG	Cleavage	1
miR1424	EVM0005450	2	-1	1	21	1184	1204	CAAAAUCAGCAUCAUUGGCAU	:: :::::::::::::::	GAUCCCAUGAUGCUGAUUUUG	Cleavage	1
miR1424	EVM0032075	2	-1	1	21	368	388	CAAAAUCAGCAUCAUUGGCAU	: ..:::::::::::::::	CAGAUGAUGAUGCUGAUUUUG	Cleavage	1
miR1444	EVM0031435	2	-1	1	21	1448	1468	UCCACAUUCGGUCAAUGUUCC	:::::::::::::: :::::.	GGAACAUUGACCGAUUGUGGG	Cleavage	1
miR1444	EVM0000416	2	-1	1	21	518	538	UCCACAUUCGGUCAAUGUUCC	::::.: ::::::::::::.	CGAACGUCGACCGAAUGUGGG	Cleavage	1
miR1444	EVM0036228	2	-1	1	21	1343	1363	UCCACAUUCGGUCAAUGUUCC	::::.: ::::::::::::.	CGAACGUCGACCGAAUGUGGG	Cleavage	1
miR1444	EVM0023439	2	-1	1	21	1373	1393	UCCACAUUCGGUCAAUGUUCC	::::.: ::::::::::::.	CGAACGUCGACCGAAUGUGGG	Cleavage	1
miR1444	EVM0002058	2	-1	1	21	1373	1393	UCCACAUUCGGUCAAUGUUCC	::::.: ::::::::::::.	CGAACGUCGACCGAAUGUGGG	Cleavage	1
miR1444	EVM0034856	2	-1	1	21	1772	1792	UCCACAUUCGGUCAAUGUUCC	: :.. :::::::::::::::	GAAGUUUUGACCGAAUGUGGA	Cleavage	1
miR1444	EVM0010557	2	-1	1	21	1921	1941	UCCACAUUCGGUCAAUGUUCC	: :.: ::::.::::::::::	GAAGCUUUGAUCGAAUGUGGA	Cleavage	1
miR1444	EVM0001842	2	-1	1	21	1987	2007	UCCACAUUCGGUCAAUGUUCC	: :.: ::::.::::::::::	GAAGCUUUGAUCGAAUGUGGA	Cleavage	1
miR1446a	EVM0013370	2	-1	1	21	1079	1099	UUCUGAACUCUCUCCCUCAAC	::: ::::::::::::::	GCAGAGAGAGAGAGUUCAGAA	Cleavage	1
miR1446a	EVM0022473	2	-1	1	21	506	526	UUCUGAACUCUCUCCCUCAAC	: ::. ::::::::::::::.	GGUGGUGGAGAGAGUUCAGAG	Cleavage	1
miR1446b	EVM0013370	2	-1	1	21	1079	1099	UUCUGAACUCUCUCCCUCAAC	::: ::::::::::::::	GCAGAGAGAGAGAGUUCAGAA	Cleavage	1
miR1446b	EVM0022473	2	-1	1	21	506	526	UUCUGAACUCUCUCCCUCAAC	: ::. ::::::::::::::.	GGUGGUGGAGAGAGUUCAGAG	Cleavage	1
miR1446c	EVM0013370	2	-1	1	21	1079	1099	UUCUGAACUCUCUCCCUCAAC	::: ::::::::::::::	GCAGAGAGAGAGAGUUCAGAA	Cleavage	1
miR1446c	EVM0022473	2	-1	1	21	506	526	UUCUGAACUCUCUCCCUCAAC	: ::. ::::::::::::::.	GGUGGUGGAGAGAGUUCAGAG	Cleavage	1
miR156a	EVM0026366	2	-1	1	21	1539	1559	UUGACAGAAGAUAGAGAGCAC	::::::::: ::::::::::.	GUGCUCUCUCUCUUCUGUCAG	Cleavage	1
miR156a	EVM0016434	2	-1	1	21	1400	1420	UUGACAGAAGAUAGAGAGCAC	::::::::: ::::::::::.	GUGCUCUCUCUCUUCUGUCAG	Cleavage	1
miR156a	EVM0000977	2	-1	1	21	1504	1524	UUGACAGAAGAUAGAGAGCAC	::::::::: ::::::::::.	GUGCUCUCUCUCUUCUGUCAG	Cleavage	1
miR156b	EVM0026366	2	-1	1	21	1539	1559	UUGACAGAAGAUAGAGAGCAC	::::::::: ::::::::::.	GUGCUCUCUCUCUUCUGUCAG	Cleavage	1
miR156b	EVM0016434	2	-1	1	21	1400	1420	UUGACAGAAGAUAGAGAGCAC	::::::::: ::::::::::.	GUGCUCUCUCUCUUCUGUCAG	Cleavage	1
miR156b	EVM0000977	2	-1	1	21	1504	1524	UUGACAGAAGAUAGAGAGCAC	::::::::: ::::::::::.	GUGCUCUCUCUCUUCUGUCAG	Cleavage	1
miR156c	EVM0026366	2	-1	1	21	1539	1559	UUGACAGAAGAUAGAGAGCAC	::::::::: ::::::::::.	GUGCUCUCUCUCUUCUGUCAG	Cleavage	1
miR156c	EVM0016434	2	-1	1	21	1400	1420	UUGACAGAAGAUAGAGAGCAC	::::::::: ::::::::::.	GUGCUCUCUCUCUUCUGUCAG	Cleavage	1
miR156c	EVM0000977	2	-1	1	21	1504	1524	UUGACAGAAGAUAGAGAGCAC	::::::::: ::::::::::.	GUGCUCUCUCUCUUCUGUCAG	Cleavage	1
miR156d	EVM0026366	2	-1	1	21	1539	1559	UUGACAGAAGAUAGAGAGCAC	::::::::: ::::::::::.	GUGCUCUCUCUCUUCUGUCAG	Cleavage	1
miR156d	EVM0016434	2	-1	1	21	1400	1420	UUGACAGAAGAUAGAGAGCAC	::::::::: ::::::::::.	GUGCUCUCUCUCUUCUGUCAG	Cleavage	1
miR156d	EVM0000977	2	-1	1	21	1504	1524	UUGACAGAAGAUAGAGAGCAC	::::::::: ::::::::::.	GUGCUCUCUCUCUUCUGUCAG	Cleavage	1
miR156e	EVM0026366	2	-1	1	21	1539	1559	UUGACAGAAGAUAGAGAGCAC	::::::::: ::::::::::.	GUGCUCUCUCUCUUCUGUCAG	Cleavage	1
miR156e	EVM0016434	2	-1	1	21	1400	1420	UUGACAGAAGAUAGAGAGCAC	::::::::: ::::::::::.	GUGCUCUCUCUCUUCUGUCAG	Cleavage	1
miR156e	EVM0000977	2	-1	1	21	1504	1524	UUGACAGAAGAUAGAGAGCAC	::::::::: ::::::::::.	GUGCUCUCUCUCUUCUGUCAG	Cleavage	1
miR156f	EVM0026366	2	-1	1	21	1539	1559	UUGACAGAAGAUAGAGAGCAC	::::::::: ::::::::::.	GUGCUCUCUCUCUUCUGUCAG	Cleavage	1
miR156f	EVM0016434	2	-1	1	21	1400	1420	UUGACAGAAGAUAGAGAGCAC	::::::::: ::::::::::.	GUGCUCUCUCUCUUCUGUCAG	Cleavage	1
miR156f	EVM0000977	2	-1	1	21	1504	1524	UUGACAGAAGAUAGAGAGCAC	::::::::: ::::::::::.	GUGCUCUCUCUCUUCUGUCAG	Cleavage	1
miR156g	EVM0006772	2	-1	1	21	1728	1748	UUGACAGAAGAGAGUGAGCAC	:::::: :::::::::::::	GUGCUCUCUCUCUUCUGUCAU	Cleavage	1
miR156g	EVM0030011	2	-1	1	21	1664	1684	UUGACAGAAGAGAGUGAGCAC	:::::: :::::::::::::	GUGCUCUCUCUCUUCUGUCAU	Cleavage	1
miR156g	EVM0028591	2	-1	1	21	1088	1108	UUGACAGAAGAGAGUGAGCAC	:::::: :::::::::::::	GUGCUCUCUCUCUUCUGUCAU	Cleavage	1
miR156g	EVM0025279	2	-1	1	21	968	988	UUGACAGAAGAGAGUGAGCAC	:::::: :::::::::::::	GUGCUCUCUCUCUUCUGUCAU	Cleavage	1
miR156g	EVM0008241	2	-1	1	21	1572	1592	UUGACAGAAGAGAGUGAGCAC	::::: :::::::::::::	UUGCUCUCUCUCUUCUGUCAU	Cleavage	1
miR156g	EVM0023263	2	-1	1	21	412	432	UUGACAGAAGAGAGUGAGCAC	::::. :::::::.::::::	AUGCUUCCUCUCUUUUGUCAA	Cleavage	1
miR156g	EVM0005897	2	-1	1	21	1938	1958	UUGACAGAAGAGAGUGAGCAC	: :::: :::::::::::::	GCGCUCUCUCUCUUCUGUCAU	Cleavage	1
miR156g	EVM0034060	2	-1	1	21	1249	1269	UUGACAGAAGAGAGUGAGCAC	: :::: :::::::::::::	GCGCUCUCUCUCUUCUGUCAU	Cleavage	1
miR156h	EVM0023781	2	-1	1	22	505	526	UGCUCACUUCUCUUCUGUCAGC	:: :::::::.::::.:::	GAAGAGAGAAGAGGAGUGGGCA	Cleavage	1
miR156h	EVM0023781	2	-1	1	22	236	257	UGCUCACUUCUCUUCUGUCAGC	:: :::::::.::::.:::	GAAGAGAGAAGAGGAGUGGGCA	Cleavage	1
miR156i	EVM0026366	2	-1	1	21	1539	1559	UUGACAGAAGAUAGAGAGCAC	::::::::: ::::::::::.	GUGCUCUCUCUCUUCUGUCAG	Cleavage	1
miR156i	EVM0016434	2	-1	1	21	1400	1420	UUGACAGAAGAUAGAGAGCAC	::::::::: ::::::::::.	GUGCUCUCUCUCUUCUGUCAG	Cleavage	1
miR156i	EVM0000977	2	-1	1	21	1504	1524	UUGACAGAAGAUAGAGAGCAC	::::::::: ::::::::::.	GUGCUCUCUCUCUUCUGUCAG	Cleavage	1
miR159a	EVM0023371	2	-1	1	20	1857	1876	GUGGAUUGAAGGGAGCUCUU	:.::::::::::::::.::	AGGAGCUCCCUUCAAUUCAG	Cleavage	1
miR159a	EVM0011636	2	-1	1	20	361	380	GUGGAUUGAAGGGAGCUCUU	::::::::.: :::::::::	AAGAGCUCUCGUCAAUCCAC	Translation	1
miR159b	EVM0002514	2	-1	1	21	400	420	UUUGGAUUGAAGGGAGCUCUA	:.::::::: :::.:::::::	UGGAGCUCCAUUCGAUCCAAA	Cleavage	1
miR159b	EVM0019792	2	-1	1	21	872	892	UUUGGAUUGAAGGGAGCUCUA	:::::::.::::::::: ::	AAGAGCUCUCUUCAAUCCCAA	Cleavage	1
miR159b	EVM0028072	2	-1	1	21	872	892	UUUGGAUUGAAGGGAGCUCUA	:::::::.::::::::: ::	AAGAGCUCUCUUCAAUCCCAA	Cleavage	1
miR159b	EVM0024000	2	-1	1	21	872	892	UUUGGAUUGAAGGGAGCUCUA	:::::::.::::::::: ::	AAGAGCUCUCUUCAAUCCCAA	Cleavage	1
miR159b	EVM0023371	2	-1	1	21	1857	1877	UUUGGAUUGAAGGGAGCUCUA	.::::::::::::::.::.	AGGAGCUCCCUUCAAUUCAGC	Cleavage	1
miR159c	EVM0009465	2	-1	1	20	1682	1701	AUUGGGGUGAAGGGAGCUCC	:: :::.:::::.::::::	CGAUCUCUCUUCAUCCCAAU	Cleavage	1
miR159d	EVM0023371	2	-1	1	20	1858	1877	CUUGGAUUGAAGGGAGCUCC	:::::::::::::::.::.	GGAGCUCCCUUCAAUUCAGC	Cleavage	1
miR159d	EVM0006087	2	-1	1	20	978	997	CUUGGAUUGAAGGGAGCUCC	:.:::.::::::.:.::::	CGGGCUUCCUUCAGUUCAAG	Cleavage	1
miR159e	EVM0002514	2	-1	1	21	400	420	UUUGGAUUGAAGGGAGCUCUA	:.::::::: :::.:::::::	UGGAGCUCCAUUCGAUCCAAA	Cleavage	1
miR159e	EVM0019792	2	-1	1	21	872	892	UUUGGAUUGAAGGGAGCUCUA	:::::::.::::::::: ::	AAGAGCUCUCUUCAAUCCCAA	Cleavage	1
miR159e	EVM0028072	2	-1	1	21	872	892	UUUGGAUUGAAGGGAGCUCUA	:::::::.::::::::: ::	AAGAGCUCUCUUCAAUCCCAA	Cleavage	1
miR159e	EVM0024000	2	-1	1	21	872	892	UUUGGAUUGAAGGGAGCUCUA	:::::::.::::::::: ::	AAGAGCUCUCUUCAAUCCCAA	Cleavage	1
miR159e	EVM0023371	2	-1	1	21	1857	1877	UUUGGAUUGAAGGGAGCUCUA	.::::::::::::::.::.	AGGAGCUCCCUUCAAUUCAGC	Cleavage	1
miR160d	EVM0007298	2	-1	1	21	1323	1343	UGCCUGGCUCCCUGGAUGCCA	:: :.:::::::::.::::	AAGCUUUCAGGGAGCCGGGCA	Cleavage	1
miR162a	EVM0003632	2	-1	1	21	891	911	UCGAUAAACCUCUGCAUCCAG	::::: ::.:::::.::::	AGGGAUGAAGGGGUUUGUCGA	Cleavage	1
miR162b	EVM0003632	2	-1	1	21	891	911	UCGAUAAACCUCUGCAUCCAG	::::: ::.:::::.::::	AGGGAUGAAGGGGUUUGUCGA	Cleavage	1
miR164a	EVM0037310	2	-1	1	21	480	500	UGGAGAAGCAGGGCACGUGCA	..: :::::::::::::::	CUUGCUUGCCCUGCUUCUCCA	Cleavage	1
miR164a	EVM0037310	2	-1	1	21	1038	1058	UGGAGAAGCAGGGCACGUGCA	..: :::::::::::::::	CUUGCUUGCCCUGCUUCUCCA	Cleavage	1
miR164a	EVM0037310	2	-1	1	21	602	622	UGGAGAAGCAGGGCACGUGCA	..: :::::::::::::::	CUUGCUUGCCCUGCUUCUCCA	Cleavage	1
miR164b	EVM0037310	2	-1	1	21	480	500	UGGAGAAGCAGGGCACGUGCA	..: :::::::::::::::	CUUGCUUGCCCUGCUUCUCCA	Cleavage	1
miR164b	EVM0037310	2	-1	1	21	1038	1058	UGGAGAAGCAGGGCACGUGCA	..: :::::::::::::::	CUUGCUUGCCCUGCUUCUCCA	Cleavage	1
miR164b	EVM0037310	2	-1	1	21	602	622	UGGAGAAGCAGGGCACGUGCA	..: :::::::::::::::	CUUGCUUGCCCUGCUUCUCCA	Cleavage	1
miR164c	EVM0037310	2	-1	1	21	480	500	UGGAGAAGCAGGGCACGUGCA	..: :::::::::::::::	CUUGCUUGCCCUGCUUCUCCA	Cleavage	1
miR164c	EVM0037310	2	-1	1	21	1038	1058	UGGAGAAGCAGGGCACGUGCA	..: :::::::::::::::	CUUGCUUGCCCUGCUUCUCCA	Cleavage	1
miR164c	EVM0037310	2	-1	1	21	602	622	UGGAGAAGCAGGGCACGUGCA	..: :::::::::::::::	CUUGCUUGCCCUGCUUCUCCA	Cleavage	1
miR164d	EVM0037310	2	-1	1	21	480	500	UGGAGAAGCAGGGCACGUGCA	..: :::::::::::::::	CUUGCUUGCCCUGCUUCUCCA	Cleavage	1
miR164d	EVM0037310	2	-1	1	21	1038	1058	UGGAGAAGCAGGGCACGUGCA	..: :::::::::::::::	CUUGCUUGCCCUGCUUCUCCA	Cleavage	1
miR164d	EVM0037310	2	-1	1	21	602	622	UGGAGAAGCAGGGCACGUGCA	..: :::::::::::::::	CUUGCUUGCCCUGCUUCUCCA	Cleavage	1
miR164e	EVM0015749	2	-1	1	21	989	1009	UGGAGAAGCAGGGCACAUGCU	:::: :::.::::.:::::::	AGCACGUGUCCUGUUUCUCCA	Cleavage	1
miR164e	EVM0032817	2	-1	1	21	995	1015	UGGAGAAGCAGGGCACAUGCU	:::: :::.::::.:::::::	AGCACGUGUCCUGUUUCUCCA	Cleavage	1
miR164e	EVM0029236	2	-1	1	21	818	838	UGGAGAAGCAGGGCACAUGCU	:::: :::.::::.:::::::	AGCACGUGUCCUGUUUCUCCA	Cleavage	1
miR164f	EVM0037310	2	-1	1	21	480	500	UGGAGAAGCAGGGCACGUGCA	..: :::::::::::::::	CUUGCUUGCCCUGCUUCUCCA	Cleavage	1
miR164f	EVM0037310	2	-1	1	21	1038	1058	UGGAGAAGCAGGGCACGUGCA	..: :::::::::::::::	CUUGCUUGCCCUGCUUCUCCA	Cleavage	1
miR164f	EVM0037310	2	-1	1	21	602	622	UGGAGAAGCAGGGCACGUGCA	..: :::::::::::::::	CUUGCUUGCCCUGCUUCUCCA	Cleavage	1
miR167b	EVM0035082	2	-1	1	21	2709	2729	UGAAGCUGCCAGCAUGAUCUU	.::: :::.:::.:::::::	UGGAUGAUGUUGGUAGCUUCA	Cleavage	1
miR167c	EVM0035082	2	-1	1	21	2709	2729	UGAAGCUGCCAGCAUGAUCUG	..::: :::.:::.:::::::	UGGAUGAUGUUGGUAGCUUCA	Cleavage	1
miR167d	EVM0035082	2	-1	1	21	2709	2729	UGAAGCUGCCAGCAUGAUCUA	:.::: :::.:::.:::::::	UGGAUGAUGUUGGUAGCUUCA	Cleavage	1
miR167e	EVM0035082	2	-1	1	21	2709	2729	UGAAGCUGCCAGCAUGAUCUA	:.::: :::.:::.:::::::	UGGAUGAUGUUGGUAGCUUCA	Cleavage	1
miR167f	EVM0035082	2	-1	1	21	2709	2729	UGAAGCUGCCAGCAUGAUCUG	..::: :::.:::.:::::::	UGGAUGAUGUUGGUAGCUUCA	Cleavage	1
miR167g	EVM0035082	2	-1	1	21	2709	2729	UGAAGCUGCCAGCAUGAUCUA	:.::: :::.:::.:::::::	UGGAUGAUGUUGGUAGCUUCA	Cleavage	1
miR167h	EVM0035082	2	-1	1	21	2709	2729	UGAAGCUGCCAGCAUGAUCUA	:.::: :::.:::.:::::::	UGGAUGAUGUUGGUAGCUUCA	Cleavage	1
miR167i	EVM0035082	2	-1	1	21	2709	2729	UGAAGCUGCCAGCAUGAUCUU	.::: :::.:::.:::::::	UGGAUGAUGUUGGUAGCUUCA	Cleavage	1
miR168a	EVM0025522	2	-1	1	21	491	511	UCGCUUGGUGCAGGUCGGGAA	::::::.:::::::::: :::	UUCCCGGCCUGCACCAAUCGA	Cleavage	1
miR168b	EVM0025522	2	-1	1	21	491	511	UCGCUUGGUGCAGGUCGGGAA	::::::.:::::::::: :::	UUCCCGGCCUGCACCAAUCGA	Cleavage	1
miR168c	EVM0025522	2	-1	1	21	491	511	UCGCUUGGUGCAGGUCGGGAA	::::::.:::::::::: :::	UUCCCGGCCUGCACCAAUCGA	Cleavage	1
miR169a	EVM0011111	2	-1	1	21	1956	1976	CCGAGCCAAGAAUGACUUGCC	::::::::::::::: .::	UACAAGUCAUUCUUGGCAUGG	Cleavage	1
miR169c	EVM0011111	2	-1	1	21	1956	1976	CCGAGCCAAGAAUGACUUGCC	::::::::::::::: .::	UACAAGUCAUUCUUGGCAUGG	Cleavage	1
miR169e	EVM0033737	2	-1	1	22	1734	1755	AGACGGGCUCUUAUCUUUCAUG	:::.:::::::::::::::.	AAUGGAAGAUAAGAGCCCGUUG	Cleavage	1
miR169e	EVM0033268	2	-1	1	22	239	260	AGACGGGCUCUUAUCUUUCAUG	: ::::::::::::::. :::	AAAGAAAGAUAAGAGCCUCUCU	Cleavage	1
miR169f	EVM0034730	2	-1	1	23	1347	1369	UAGCCAAGGGCGACUUGCCCACC	::::::::::..:::::::	UAAGGGCAAGUCGUUCUUGGCUC	Cleavage	1
miR169f	EVM0005120	2	-1	1	23	1408	1430	UAGCCAAGGGCGACUUGCCCACC	::::::::::..:::::::	UUAGGGCAAGUCGUUCUUGGCUC	Cleavage	1
miR169g	EVM0011111	2	-1	1	21	1956	1976	CCGAGCCAAGAAUGACUUGCC	::::::::::::::: .::	UACAAGUCAUUCUUGGCAUGG	Cleavage	1
miR171a	EVM0027740	2	-1	1	21	277	297	GUGAUAUUGGUCCGGCUCAUC	:::::::::::.::::: :::	GAUGAGCCGGAUCAAUACCAC	Cleavage	2
miR171a	EVM0012635	2	-1	1	21	448	468	GUGAUAUUGGUCCGGCUCAUC	::::::: .::::::::::	AUUGAGCCGUGCCAAUAUCAC	Cleavage	1
miR171g	EVM0027740	2	-1	1	21	277	297	GUGAUAUUGGUCCGGCUCAUC	:::::::::::.::::: :::	GAUGAGCCGGAUCAAUACCAC	Cleavage	2
miR171g	EVM0012635	2	-1	1	21	448	468	GUGAUAUUGGUCCGGCUCAUC	::::::: .::::::::::	AUUGAGCCGUGCCAAUAUCAC	Cleavage	1
miR171i	EVM0025299	2	-1	1	21	690	710	UUGAGCCGCGCCAAUAUCACU	.::::::::::. ::::::::	GGUGAUAUUGGUUCGGCUCAA	Cleavage	1
miR171i	EVM0013392	2	-1	1	21	702	722	UUGAGCCGCGCCAAUAUCACU	.::::::::::. ::::::::	GGUGAUAUUGGUUCGGCUCAA	Cleavage	1
miR171m	EVM0025299	2	-1	1	21	690	710	UUGAGCCGCGCCAAUAUCACU	.::::::::::. ::::::::	GGUGAUAUUGGUUCGGCUCAA	Cleavage	1
miR171m	EVM0013392	2	-1	1	21	702	722	UUGAGCCGCGCCAAUAUCACU	.::::::::::. ::::::::	GGUGAUAUUGGUUCGGCUCAA	Cleavage	1
miR172a	EVM0024080	2	-1	1	21	1020	1040	GGAAUCUUGAUGAUGCUGCAG	:: ::::::::::::::::	GUGGAGCAUCAUCAAGAUUCA	Cleavage	1
miR172a	EVM0025509	2	-1	1	21	344	364	GGAAUCUUGAUGAUGCUGCAG	: ::: :::::::::::::..	CAGCAUCAUCAUCAAGAUUUU	Cleavage	1
miR172b	EVM0024080	2	-1	1	21	1020	1040	AGAAUCUUGAUGAUGCUGCAU	.:: ::::::::::::::::	GUGGAGCAUCAUCAAGAUUCA	Cleavage	1
miR172b	EVM0021213	2	-1	1	21	1524	1544	AGAAUCUUGAUGAUGCUGCAU	:.: ::::::::::.::::	UGGUAUCAUCAUCAAGGUUCU	Cleavage	1
miR172c	EVM0024080	2	-1	1	21	1020	1040	AGAAUCUUGAUGAUGCUGCAU	.:: ::::::::::::::::	GUGGAGCAUCAUCAAGAUUCA	Cleavage	1
miR172c	EVM0021213	2	-1	1	21	1524	1544	AGAAUCUUGAUGAUGCUGCAU	:.: ::::::::::.::::	UGGUAUCAUCAUCAAGGUUCU	Cleavage	1
miR172d	EVM0024080	2	-1	1	21	1020	1040	AGAAUCUUGAUGAUGCUGCAU	.:: ::::::::::::::::	GUGGAGCAUCAUCAAGAUUCA	Cleavage	1
miR172d	EVM0021213	2	-1	1	21	1524	1544	AGAAUCUUGAUGAUGCUGCAU	:.: ::::::::::.::::	UGGUAUCAUCAUCAAGGUUCU	Cleavage	1
miR172e	EVM0024080	2	-1	1	21	1020	1040	GGAAUCUUGAUGAUGCUGCAG	:: ::::::::::::::::	GUGGAGCAUCAUCAAGAUUCA	Cleavage	1
miR172e	EVM0025509	2	-1	1	21	344	364	GGAAUCUUGAUGAUGCUGCAG	: ::: :::::::::::::..	CAGCAUCAUCAUCAAGAUUUU	Cleavage	1
miR172f	EVM0024080	2	-1	1	21	1020	1040	AGAAUCUUGAUGAUGCUGCAU	.:: ::::::::::::::::	GUGGAGCAUCAUCAAGAUUCA	Cleavage	1
miR172f	EVM0021213	2	-1	1	21	1524	1544	AGAAUCUUGAUGAUGCUGCAU	:.: ::::::::::.::::	UGGUAUCAUCAUCAAGGUUCU	Cleavage	1
miR172g	EVM0024080	2	-1	1	21	1020	1040	GGAAUCUUGAUGAUGCUGCAU	.:: ::::::::::::::::	GUGGAGCAUCAUCAAGAUUCA	Cleavage	1
miR172g	EVM0025509	2	-1	1	21	344	364	GGAAUCUUGAUGAUGCUGCAU	::: :::::::::::::..	CAGCAUCAUCAUCAAGAUUUU	Cleavage	1
miR1861	EVM0031313	2	-1	1	20	4558	4577	GUUGAGGAAGGAACUUGAGG	.:::::::::::::.::: :	UCUCAAGUUCCUUCUUCAUC	Cleavage	2
miR1861	EVM0010790	2	-1	1	20	102	121	GUUGAGGAAGGAACUUGAGG	.:.::::::.:::.:::::	GUUUAAGUUCUUUCUUCAAC	Cleavage	1
miR1861	EVM0011910	2	-1	1	20	574	593	GUUGAGGAAGGAACUUGAGG	::::: :::::::.::::.	GCUCAACUUCCUUCUUCAAU	Cleavage	1
miR2275a	EVM0020767	2	-1	1	22	1053	1074	UUUAAUUUCCUCCAAUAUCUCA	: :::::: ::::::::::.:	GGUGAUAUUUGAGGAAAUUAGA	Cleavage	1
miR2275a	EVM0026772	2	-1	1	22	1254	1275	UUUAAUUUCCUCCAAUAUCUCA	:::::::::::.:::.::	GCCCAUAUUGGAGGAGAUUGAA	Cleavage	1
miR2275b	EVM0012329	2	-1	1	21	50	70	AGGAUUGGAGGGAAUUAAACA	:::::::.: :::::::::	CAUUUAAUUUCAUCCAAUCCU	Translation	1
miR2275c	EVM0028042	2	-1	1	21	140	160	AGACUUGGAGGAAACUAAAGC	:.:::. ::::.:::::::::	GUUUUGUUUUCUUCCAAGUCU	Cleavage	1
miR2275c	EVM0025645	2	-1	1	21	1037	1057	AGACUUGGAGGAAACUAAAGC	.:::: ::::.::.::::::	AUUUUAAUUUCUUCUAAGUCU	Cleavage	1
miR2912	EVM0014854	2	-1	1	20	1768	1787	UCUACAACUCUAGAUAUGAC	:::::::::.::: ::::::	GUCAUAUCUGGAGCUGUAGA	Cleavage	1
miR2912	EVM0021752	2	-1	1	20	1682	1701	UCUACAACUCUAGAUAUGAC	::::.:::::::::: :::	UUCAUGUCUAGAGUUGGAGA	Cleavage	1
miR3627b	EVM0025805	2	-1	1	22	842	863	UCUGUCGCUGGAAAGAUGGUAC	::::: ::::::.:.::::	GAUCCAUCCUUCCAGUGGCAGA	Cleavage	1
miR395a	EVM0028726	2	-1	1	21	213	233	CUGAAGUGUUUGGGGGAACUC	::::::::.:::.:::::::	GAGUUCCCUCAAGCACUUCAA	Cleavage	1
miR395a	EVM0028084	2	-1	1	21	230	250	CUGAAGUGUUUGGGGGAACUC	:::::..:::::::::::::	GAGUUUUCCCAAACACUUCAA	Cleavage	1
miR395a	EVM0028084	2	-1	1	21	530	550	CUGAAGUGUUUGGGGGAACUC	:::::..:::::::::::::	GAGUUUUCCCAAACACUUCAA	Cleavage	1
miR395a	EVM0029023	2	-1	1	21	422	442	CUGAAGUGUUUGGGGGAACUC	::::::::.:::.:::::::	GAGUUCCCUCAAGCACUUCAA	Cleavage	1
miR395a	EVM0010936	2	-1	1	21	1282	1302	CUGAAGUGUUUGGGGGAACUC	:::: :: :::::::::::::	GAGUCCCACCAAACACUUCAG	Cleavage	1
miR395b	EVM0028726	2	-1	1	21	213	233	CUGAAGUGUUUGGGGGAACUC	::::::::.:::.:::::::	GAGUUCCCUCAAGCACUUCAA	Cleavage	1
miR395b	EVM0028084	2	-1	1	21	230	250	CUGAAGUGUUUGGGGGAACUC	:::::..:::::::::::::	GAGUUUUCCCAAACACUUCAA	Cleavage	1
miR395b	EVM0028084	2	-1	1	21	530	550	CUGAAGUGUUUGGGGGAACUC	:::::..:::::::::::::	GAGUUUUCCCAAACACUUCAA	Cleavage	1
miR395b	EVM0029023	2	-1	1	21	422	442	CUGAAGUGUUUGGGGGAACUC	::::::::.:::.:::::::	GAGUUCCCUCAAGCACUUCAA	Cleavage	1
miR395b	EVM0010936	2	-1	1	21	1282	1302	CUGAAGUGUUUGGGGGAACUC	:::: :: :::::::::::::	GAGUCCCACCAAACACUUCAG	Cleavage	1
miR395c	EVM0036501	2	-1	1	20	870	889	UGAAGUGUUUGGGGGAACUC	:::::::.:::::: :::::	GAGUUCCUCCAAACUCUUCA	Cleavage	1
miR395c	EVM0022224	2	-1	1	20	1375	1394	UGAAGUGUUUGGGGGAACUC	:::: ::..:::::::::::	GAGUCCCUUCAAACACUUCA	Cleavage	1
miR395c	EVM0002378	2	-1	1	20	1050	1069	UGAAGUGUUUGGGGGAACUC	:::::::::::..:::::	CAGUUCCCCCAAGUACUUCU	Cleavage	1
miR395c	EVM0002378	2	-1	1	20	750	769	UGAAGUGUUUGGGGGAACUC	:::::::::::..:::::	CAGUUCCCCCAAGUACUUCU	Cleavage	1
miR395c	EVM0002378	2	-1	1	20	750	769	UGAAGUGUUUGGGGGAACUC	:::::::::::..:::::	CAGUUCCCCCAAGUACUUCU	Cleavage	1
miR395c	EVM0023129	2	-1	1	20	1534	1553	UGAAGUGUUUGGGGGAACUC	.:::.::.::::::.::::	UGGUUUCCUCAAACAUUUCA	Cleavage	1
miR395c	EVM0017163	2	-1	1	20	2016	2035	UGAAGUGUUUGGGGGAACUC	:: : ::::::::::::::	UAGAUGCCCCAAACACUUCA	Cleavage	1
miR395d	EVM0028726	2	-1	1	21	213	233	CUGAAGUGUUUGGGGGAACUC	::::::::.:::.:::::::	GAGUUCCCUCAAGCACUUCAA	Cleavage	1
miR395d	EVM0028084	2	-1	1	21	230	250	CUGAAGUGUUUGGGGGAACUC	:::::..:::::::::::::	GAGUUUUCCCAAACACUUCAA	Cleavage	1
miR395d	EVM0028084	2	-1	1	21	530	550	CUGAAGUGUUUGGGGGAACUC	:::::..:::::::::::::	GAGUUUUCCCAAACACUUCAA	Cleavage	1
miR395d	EVM0029023	2	-1	1	21	422	442	CUGAAGUGUUUGGGGGAACUC	::::::::.:::.:::::::	GAGUUCCCUCAAGCACUUCAA	Cleavage	1
miR395d	EVM0010936	2	-1	1	21	1282	1302	CUGAAGUGUUUGGGGGAACUC	:::: :: :::::::::::::	GAGUCCCACCAAACACUUCAG	Cleavage	1
miR395e	EVM0036501	2	-1	1	20	870	889	UGAAGUGUUUGGGGGAACUC	:::::::.:::::: :::::	GAGUUCCUCCAAACUCUUCA	Cleavage	1
miR395e	EVM0022224	2	-1	1	20	1375	1394	UGAAGUGUUUGGGGGAACUC	:::: ::..:::::::::::	GAGUCCCUUCAAACACUUCA	Cleavage	1
miR395e	EVM0002378	2	-1	1	20	1050	1069	UGAAGUGUUUGGGGGAACUC	:::::::::::..:::::	CAGUUCCCCCAAGUACUUCU	Cleavage	1
miR395e	EVM0002378	2	-1	1	20	750	769	UGAAGUGUUUGGGGGAACUC	:::::::::::..:::::	CAGUUCCCCCAAGUACUUCU	Cleavage	1
miR395e	EVM0002378	2	-1	1	20	750	769	UGAAGUGUUUGGGGGAACUC	:::::::::::..:::::	CAGUUCCCCCAAGUACUUCU	Cleavage	1
miR395e	EVM0023129	2	-1	1	20	1534	1553	UGAAGUGUUUGGGGGAACUC	.:::.::.::::::.::::	UGGUUUCCUCAAACAUUUCA	Cleavage	1
miR395e	EVM0017163	2	-1	1	20	2016	2035	UGAAGUGUUUGGGGGAACUC	:: : ::::::::::::::	UAGAUGCCCCAAACACUUCA	Cleavage	1
miR395f	EVM0028726	2	-1	1	21	213	233	CUGAAGUGUUUGGGGGAACUC	::::::::.:::.:::::::	GAGUUCCCUCAAGCACUUCAA	Cleavage	1
miR395f	EVM0028084	2	-1	1	21	230	250	CUGAAGUGUUUGGGGGAACUC	:::::..:::::::::::::	GAGUUUUCCCAAACACUUCAA	Cleavage	1
miR395f	EVM0028084	2	-1	1	21	530	550	CUGAAGUGUUUGGGGGAACUC	:::::..:::::::::::::	GAGUUUUCCCAAACACUUCAA	Cleavage	1
miR395f	EVM0029023	2	-1	1	21	422	442	CUGAAGUGUUUGGGGGAACUC	::::::::.:::.:::::::	GAGUUCCCUCAAGCACUUCAA	Cleavage	1
miR395f	EVM0010936	2	-1	1	21	1282	1302	CUGAAGUGUUUGGGGGAACUC	:::: :: :::::::::::::	GAGUCCCACCAAACACUUCAG	Cleavage	1
miR395g	EVM0028726	2	-1	1	21	213	233	CUGAAGUGUUUGGGGGAACUC	::::::::.:::.:::::::	GAGUUCCCUCAAGCACUUCAA	Cleavage	1
miR395g	EVM0028084	2	-1	1	21	230	250	CUGAAGUGUUUGGGGGAACUC	:::::..:::::::::::::	GAGUUUUCCCAAACACUUCAA	Cleavage	1
miR395g	EVM0028084	2	-1	1	21	530	550	CUGAAGUGUUUGGGGGAACUC	:::::..:::::::::::::	GAGUUUUCCCAAACACUUCAA	Cleavage	1
miR395g	EVM0029023	2	-1	1	21	422	442	CUGAAGUGUUUGGGGGAACUC	::::::::.:::.:::::::	GAGUUCCCUCAAGCACUUCAA	Cleavage	1
miR395g	EVM0010936	2	-1	1	21	1282	1302	CUGAAGUGUUUGGGGGAACUC	:::: :: :::::::::::::	GAGUCCCACCAAACACUUCAG	Cleavage	1
miR395h	EVM0028726	2	-1	1	21	213	233	CUGAAGUGUUUGGGGGAACUC	::::::::.:::.:::::::	GAGUUCCCUCAAGCACUUCAA	Cleavage	1
miR395h	EVM0028084	2	-1	1	21	230	250	CUGAAGUGUUUGGGGGAACUC	:::::..:::::::::::::	GAGUUUUCCCAAACACUUCAA	Cleavage	1
miR395h	EVM0028084	2	-1	1	21	530	550	CUGAAGUGUUUGGGGGAACUC	:::::..:::::::::::::	GAGUUUUCCCAAACACUUCAA	Cleavage	1
miR395h	EVM0029023	2	-1	1	21	422	442	CUGAAGUGUUUGGGGGAACUC	::::::::.:::.:::::::	GAGUUCCCUCAAGCACUUCAA	Cleavage	1
miR395h	EVM0010936	2	-1	1	21	1282	1302	CUGAAGUGUUUGGGGGAACUC	:::: :: :::::::::::::	GAGUCCCACCAAACACUUCAG	Cleavage	1
miR395i	EVM0028726	2	-1	1	21	213	233	CUGAAGUGUUUGGGGGAACUC	::::::::.:::.:::::::	GAGUUCCCUCAAGCACUUCAA	Cleavage	1
miR395i	EVM0028084	2	-1	1	21	230	250	CUGAAGUGUUUGGGGGAACUC	:::::..:::::::::::::	GAGUUUUCCCAAACACUUCAA	Cleavage	1
miR395i	EVM0028084	2	-1	1	21	530	550	CUGAAGUGUUUGGGGGAACUC	:::::..:::::::::::::	GAGUUUUCCCAAACACUUCAA	Cleavage	1
miR395i	EVM0029023	2	-1	1	21	422	442	CUGAAGUGUUUGGGGGAACUC	::::::::.:::.:::::::	GAGUUCCCUCAAGCACUUCAA	Cleavage	1
miR395i	EVM0010936	2	-1	1	21	1282	1302	CUGAAGUGUUUGGGGGAACUC	:::: :: :::::::::::::	GAGUCCCACCAAACACUUCAG	Cleavage	1
miR395j	EVM0028726	2	-1	1	21	213	233	CUGAAGUGUUUGGGGGAACUC	::::::::.:::.:::::::	GAGUUCCCUCAAGCACUUCAA	Cleavage	1
miR395j	EVM0028084	2	-1	1	21	230	250	CUGAAGUGUUUGGGGGAACUC	:::::..:::::::::::::	GAGUUUUCCCAAACACUUCAA	Cleavage	1
miR395j	EVM0028084	2	-1	1	21	530	550	CUGAAGUGUUUGGGGGAACUC	:::::..:::::::::::::	GAGUUUUCCCAAACACUUCAA	Cleavage	1
miR395j	EVM0029023	2	-1	1	21	422	442	CUGAAGUGUUUGGGGGAACUC	::::::::.:::.:::::::	GAGUUCCCUCAAGCACUUCAA	Cleavage	1
miR395j	EVM0010936	2	-1	1	21	1282	1302	CUGAAGUGUUUGGGGGAACUC	:::: :: :::::::::::::	GAGUCCCACCAAACACUUCAG	Cleavage	1
miR396a	EVM0008174	2	-1	1	21	666	686	UUCCACAGCUUUCUUGAACUG	:.:::::: ::::::::::.:	CGGUUCAAUAAAGCUGUGGGA	Cleavage	1
miR396a	EVM0017668	2	-1	1	21	1744	1764	UUCCACAGCUUUCUUGAACUG	::::::::::.:::::.:	UUAUUCAAGAAAGUUGUGGGA	Cleavage	1
miR396b	EVM0008174	2	-1	1	21	666	686	UUCCACAGCUUUCUUGAACUU	.:::::: ::::::::::.:	CGGUUCAAUAAAGCUGUGGGA	Cleavage	1
miR396b	EVM0017668	2	-1	1	21	1744	1764	UUCCACAGCUUUCUUGAACUU	::::::::::.:::::.:	UUAUUCAAGAAAGUUGUGGGA	Cleavage	1
miR396c	EVM0008174	2	-1	1	21	666	686	UUCCACAGCUUUCUUGAACUU	.:::::: ::::::::::.:	CGGUUCAAUAAAGCUGUGGGA	Cleavage	1
miR396c	EVM0017668	2	-1	1	21	1744	1764	UUCCACAGCUUUCUUGAACUU	::::::::::.:::::.:	UUAUUCAAGAAAGUUGUGGGA	Cleavage	1
miR396d	EVM0008174	2	-1	1	21	666	686	UUCCACAGCUUUCUUGAACUG	:.:::::: ::::::::::.:	CGGUUCAAUAAAGCUGUGGGA	Cleavage	1
miR396d	EVM0017668	2	-1	1	21	1744	1764	UUCCACAGCUUUCUUGAACUG	::::::::::.:::::.:	UUAUUCAAGAAAGUUGUGGGA	Cleavage	1
miR396e	EVM0008174	2	-1	1	21	666	686	UUCCACAGCUUUCUUGAACUG	:.:::::: ::::::::::.:	CGGUUCAAUAAAGCUGUGGGA	Cleavage	1
miR396e	EVM0017668	2	-1	1	21	1744	1764	UUCCACAGCUUUCUUGAACUG	::::::::::.:::::.:	UUAUUCAAGAAAGUUGUGGGA	Cleavage	1
miR396f	EVM0008174	2	-1	1	21	666	686	UUCCACAGCUUUCUUGAACUU	.:::::: ::::::::::.:	CGGUUCAAUAAAGCUGUGGGA	Cleavage	1
miR396f	EVM0017668	2	-1	1	21	1744	1764	UUCCACAGCUUUCUUGAACUU	::::::::::.:::::.:	UUAUUCAAGAAAGUUGUGGGA	Cleavage	1
miR396g	EVM0008174	2	-1	1	21	667	687	UUUCCACGGCUUUCUUGAACU	.:::::: :::::.::::.::	GGUUCAAUAAAGCUGUGGGAA	Cleavage	1
miR396g	EVM0017668	2	-1	1	21	1745	1765	UUUCCACGGCUUUCUUGAACU	::::::::::..::::.:.	UAUUCAAGAAAGUUGUGGGAG	Cleavage	1
miR396h	EVM0000013	2	-1	1	21	317	337	UUCCACGGCUUUCUUGAACUU	::: ::::::::::.::::.:	AAGCUCAAGAAAGCUGUGGGA	Cleavage	1
miR399a	EVM0007373	2	-1	1	21	1333	1353	UGCCAAAGGAGAGUUGCCCUU	::: ::.:::.::::::::	GUGGGAAAUUCUUCUUUGGCA	Cleavage	1
miR399b	EVM0027705	2	-1	1	21	715	735	CGCCAAAGGAGAGUUGCCCUC	:::: ::::::::::::::	CAGGGAAACUCUCCUUUGGCA	Cleavage	1
miR399c	EVM0013233	2	-1	1	21	1022	1042	UGCCAAAGGAGAAUUGCCCUG	:::: :::::.::::::.:	GUGGGCUAUUCUUCUUUGGUA	Cleavage	1
miR399e	EVM0013233	2	-1	1	21	1022	1042	UGCCAAAGGAGAAUUGCCCUG	:::: :::::.::::::.:	GUGGGCUAUUCUUCUUUGGUA	Cleavage	1
miR399f	EVM0020140	2	-1	1	21	1138	1158	UUUGCCAAAGGAGAUUUGCUC	::::::::.::::::::.	CCACAAAUCUCUUUUGGCAAG	Cleavage	1
miR399f	EVM0020140	2	-1	1	21	838	858	UUUGCCAAAGGAGAUUUGCUC	::::::::.::::::::.	CCACAAAUCUCUUUUGGCAAG	Cleavage	1
miR403a	EVM0004485	2	-1	1	21	524	544	UUAGAUUCACGCACAAACUCG	: .:::::::: :::::::::	CAGGUUUGUGCAUGAAUCUAA	Translation	1
miR403b	EVM0004485	2	-1	1	21	524	544	UUAGAUUCACGCACAAACUCG	: .:::::::: :::::::::	CAGGUUUGUGCAUGAAUCUAA	Translation	1
miR403c	EVM0004485	2	-1	1	21	524	544	UUAGAUUCACGCACAAACUCG	: .:::::::: :::::::::	CAGGUUUGUGCAUGAAUCUAA	Translation	1
miR408	EVM0001563	2	-1	1	20	308	327	UGCACUGCCUCUUCCCUGGC	::::::::::: :::::::.	GCCAGGGAAGAUGCAGUGCG	Cleavage	1
miR408	EVM0004837	2	-1	1	20	308	327	UGCACUGCCUCUUCCCUGGC	::::::::::: :::::::.	GCCAGGGAAGAUGCAGUGCG	Cleavage	1
miR408	EVM0032451	2	-1	1	20	1141	1160	UGCACUGCCUCUUCCCUGGC	::::: :::::::::::::	GCCAGUGAAGAGGCAGUGCC	Cleavage	1
miR472	EVM0003877	2	-1	1	22	847	868	UUUUCCCAACUCCACCCAUCCC	:: ::::::::.::::: ::::	GGUAUGGGUGGGGUUGGUAAAA	Cleavage	1
miR472	EVM0029788	2	-1	1	22	973	994	UUUUCCCAACUCCACCCAUCCC	::: :::::.:::::::.::	UUGAUUGGUGGGGUUGGGAGAA	Cleavage	1
miR472	EVM0013373	2	-1	1	22	1173	1194	UUUUCCCAACUCCACCCAUCCC	::: :::::.:::::::.::	UUGAUUGGUGGGGUUGGGAGAA	Cleavage	1
miR472	EVM0035391	2	-1	1	22	740	761	UUUUCCCAACUCCACCCAUCCC	: :::::::::: ::::::.:	UGUAUGGGUGGAGCUGGGAAGA	Cleavage	1
miR472	EVM0031516	2	-1	1	22	786	807	UUUUCCCAACUCCACCCAUCCC	: :::::::::: ::::::.:	UGUAUGGGUGGAGCUGGGAAGA	Cleavage	1
miR475a	EVM0022848	2	-1	1	21	1726	1746	AAUGGCCAUUGUAAGAGUAGA	.::.::::.:::::::..::	GUUAUUCUUGCAAUGGCUGUU	Cleavage	1
miR475a	EVM0019558	2	-1	1	21	716	736	AAUGGCCAUUGUAAGAGUAGA	:.:::::::.::::::::	AAAAUUCUUACAGUGGCCAUU	Cleavage	1
miR475b	EVM0028025	2	-1	1	21	2508	2528	UUACAGUGCCCAUUGAUUAAG	.::.::..:::::::.:::::	UUUGAUUGAUGGGCAUUGUAA	Cleavage	3
miR475b	EVM0028399	2	-1	1	21	975	995	UUACAGUGCCCAUUGAUUAAG	::.::::: :::::::::::	AUUGAUCAAGGGGCACUGUAA	Cleavage	1
miR475b	EVM0009723	2	-1	1	21	1203	1223	UUACAGUGCCCAUUGAUUAAG	:::::.::::::: ::::::	GUUAAUUAAUGGGCUCUGUAA	Cleavage	1
miR475b	EVM0005877	2	-1	1	21	1569	1589	UUACAGUGCCCAUUGAUUAAG	::.::::: :::::::::::	AUUGAUCAAGGGGCACUGUAA	Cleavage	1
miR475b	EVM0005801	2	-1	1	21	1431	1451	UUACAGUGCCCAUUGAUUAAG	::.::::: :::::::::::	AUUGAUCAACGGGCACUGUAA	Cleavage	1
miR475b	EVM0032607	2	-1	1	21	88	108	UUACAGUGCCCAUUGAUUAAG	:::::::::: :::::::.	AGUAAUCAAUGGCCACUGUAG	Cleavage	1
miR476	EVM0016284	2	-1	1	22	1894	1915	UUGCAAAGAUAGAUUUACUAGC	::::::::.:.:.::::.::	CGUAGUAAAUUUGUUUUUGUAA	Cleavage	1
miR476	EVM0017574	2	-1	1	22	1878	1899	UUGCAAAGAUAGAUUUACUAGC	::::::::.::::::::...	UAUAGUAAAUUUAUCUUUGUGG	Cleavage	1
miR482b	EVM0022264	2	-1	1	22	841	862	UCUUUCCGAGUCCUCCCAUACC	:: :::::.::: :::::::::	GGGAUGGGGGGAAUCGGAAAGA	Translation	1
miR482c	EVM0028370	2	-1	1	20	946	965	UUACCAAUACCUCUCAUGCC	::::::.: :::::::::::	GGCAUGGGUGGUAUUGGUAA	Cleavage	1
miR482d	EVM0025501	2	-1	1	22	865	886	UUUUCCCUACUCCACCCAUCCC	:: ::::::::: :::::::.:	GGAAUGGGUGGAAUAGGGAAGA	Translation	1
miR482d	EVM0009046	2	-1	1	22	896	917	UUUUCCCUACUCCACCCAUCCC	:: ::::::::: :::::::.:	GGAAUGGGUGGAAUAGGGAAGA	Translation	1
miR482d	EVM0029093	2	-1	1	22	473	494	UUUUCCCUACUCCACCCAUCCC	:: :: : ::::::::::::::	GGCAUUGCUGGAGUAGGGAAAA	Cleavage	1
miR5278	EVM0016681	2	-1	1	20	375	394	CAUUUGCUGCAGAUUAUUUU	:::: :::::::::::::	CAAAUCAUCUGCAGCAAAUC	Cleavage	1
miR530a	EVM0013139	2	-1	1	21	3033	3053	UGCAUUUGCACCUGCAUCUUU	:::::::: ::::.:::::	UCAGAUGCAGAUGCAGAUGCA	Translation	1
miR530a	EVM0022452	2	-1	1	21	1392	1412	UGCAUUUGCACCUGCAUCUUU	: : :::::::::::::::	UCAAAAGCAGGUGCAAAUGCA	Cleavage	1
miR6023	EVM0026240	2	-1	1	20	1415	1434	UUCCAUGUCAAAGAGUUUUU	::.::::::::::.:::::	AAGAACUCUUUGAUAUGGAU	Cleavage	2
miR6023	EVM0032006	2	-1	1	20	1440	1459	UUCCAUGUCAAAGAGUUUUU	:::::.:::::::::::: :	AAAAAUUCUUUGACAUGGUA	Cleavage	1
miR6023	EVM0026037	2	-1	1	20	3545	3564	UUCCAUGUCAAAGAGUUUUU	:::::::.: ::::::::::	AAAAACUUUCUGACAUGGAA	Translation	1
miR6023	EVM0026037	2	-1	1	20	3845	3864	UUCCAUGUCAAAGAGUUUUU	:::::::.: ::::::::::	AAAAACUUUCUGACAUGGAA	Translation	1
miR6023	EVM0016020	2	-1	1	20	1042	1061	UUCCAUGUCAAAGAGUUUUU	.:::::::::::::::.:	UUGAACUCUUUGACAUGGGA	Cleavage	1
miR6434	EVM0004988	2	-1	1	21	2303	2323	AUUGAUCUGGUUUACAUAGAC	:.: ::::::::::::::.:	CUUUUUGUAAACCAGAUCAGU	Cleavage	1
miR6434	EVM0004988	2	-1	1	21	1841	1861	AUUGAUCUGGUUUACAUAGAC	:.: ::::::::::::::.:	CUUUUUGUAAACCAGAUCAGU	Cleavage	1
miR6434	EVM0026489	2	-1	1	21	455	475	AUUGAUCUGGUUUACAUAGAC	:.: ::::::::::::::.:	CUUUUUGUAAACCAGAUCAGU	Cleavage	1
miR6434	EVM0006783	2	-1	1	21	455	475	AUUGAUCUGGUUUACAUAGAC	:.: ::::::::::::::.:	CUUUUUGUAAACCAGAUCAGU	Cleavage	1
miR6439	EVM0004913	2	-1	1	21	936	956	UCUGCUUCUUGAUUUGGUGCC	:::.:::: :::::::::::	CGCAUCAAAGCAAGAAGCAGA	Cleavage	1
miR6439	EVM0004913	2	-1	1	21	982	1002	UCUGCUUCUUGAUUUGGUGCC	:::.:::: :::::::::::	CGCAUCAAAGCAAGAAGCAGA	Cleavage	1
miR6439	EVM0004913	2	-1	1	21	936	956	UCUGCUUCUUGAUUUGGUGCC	:::.:::: :::::::::::	CGCAUCAAAGCAAGAAGCAGA	Cleavage	1
miR6439	EVM0004913	2	-1	1	21	1145	1165	UCUGCUUCUUGAUUUGGUGCC	:::.:::: :::::::::::	CGCAUCAAAGCAAGAAGCAGA	Cleavage	1
miR6439	EVM0004913	2	-1	1	21	845	865	UCUGCUUCUUGAUUUGGUGCC	:::.:::: :::::::::::	CGCAUCAAAGCAAGAAGCAGA	Cleavage	1
miR6439	EVM0035034	2	-1	1	21	3129	3149	UCUGCUUCUUGAUUUGGUGCC	::.::::::::: ::::::	AUCAUCAAAUCAAGUAGCAGA	Cleavage	1
miR6445a	EVM0029198	2	-1	1	22	171	192	UUCAUUCCUCUUCCUAAAAUGG	:..::::::::: :::.:::::	CUGUUUUAGGAAAAGGGAUGAA	Translation	1
miR6445a	EVM0017124	2	-1	1	22	978	999	UUCAUUCCUCUUCCUAAAAUGG	..:::: :::.:::::.:::::	UUAUUUCAGGGAGAGGGAUGAA	Cleavage	1
miR6445a	EVM0027881	2	-1	1	22	4398	4419	UUCAUUCCUCUUCCUAAAAUGG	: ::: ::::::::::.::.:	ACCUUUCAGGAAGAGGAGUGGA	Cleavage	1
miR6445a	EVM0026089	2	-1	1	22	1379	1400	UUCAUUCCUCUUCCUAAAAUGG	: :::::::::::::::..	GAUUAUUAGGAAGAGGAAUGGG	Cleavage	1
miR6445a	EVM0026089	2	-1	1	22	1679	1700	UUCAUUCCUCUUCCUAAAAUGG	: :::::::::::::::..	GAUUAUUAGGAAGAGGAAUGGG	Cleavage	1
miR6445a	EVM0036081	2	-1	1	22	1650	1671	UUCAUUCCUCUUCCUAAAAUGG	: :::::::::::::::..	GAUUAUUAGGAAGAGGAAUGGG	Cleavage	1
miR6445b	EVM0029198	2	-1	1	22	171	192	UUCAUUCCUCUUCCUAAAAUGG	:..::::::::: :::.:::::	CUGUUUUAGGAAAAGGGAUGAA	Translation	1
miR6445b	EVM0017124	2	-1	1	22	978	999	UUCAUUCCUCUUCCUAAAAUGG	..:::: :::.:::::.:::::	UUAUUUCAGGGAGAGGGAUGAA	Cleavage	1
miR6445b	EVM0027881	2	-1	1	22	4398	4419	UUCAUUCCUCUUCCUAAAAUGG	: ::: ::::::::::.::.:	ACCUUUCAGGAAGAGGAGUGGA	Cleavage	1
miR6445b	EVM0026089	2	-1	1	22	1379	1400	UUCAUUCCUCUUCCUAAAAUGG	: :::::::::::::::..	GAUUAUUAGGAAGAGGAAUGGG	Cleavage	1
miR6445b	EVM0026089	2	-1	1	22	1679	1700	UUCAUUCCUCUUCCUAAAAUGG	: :::::::::::::::..	GAUUAUUAGGAAGAGGAAUGGG	Cleavage	1
miR6445b	EVM0036081	2	-1	1	22	1650	1671	UUCAUUCCUCUUCCUAAAAUGG	: :::::::::::::::..	GAUUAUUAGGAAGAGGAAUGGG	Cleavage	1
miR6457c	EVM0002513	2	-1	1	21	508	528	UUAGUUUGGCAGCCUCUUCUC	:::::::::::::.::.:	GCAAAGAGGCUGCCAAGCUGA	Cleavage	1
miR6459	EVM0025036	2	-1	1	20	2455	2474	UCGAAUUUGGGCUUGAGAUU	..:.:.:::::::::::.::	GGUUUUAAGCCCAAAUUUGA	Cleavage	1
miR6459	EVM0001144	2	-1	1	20	889	908	UCGAAUUUGGGCUUGAGAUU	:: :::::::.:::.:::::	AAACUCAAGCUCAAGUUCGA	Cleavage	1
miR6462a	EVM0006846	2	-1	1	21	229	249	UUAUGCGUUUUUGUCCCUCGC	:.::::::::.:::::::: :	GUGAGGGACAGAAACGCAUCA	Cleavage	1
miR6462a	EVM0006846	2	-1	1	21	532	552	UUAUGCGUUUUUGUCCCUCGC	:.::::::::.:::::::: :	GUGAGGGACAGAAACGCAUCA	Cleavage	1
miR6462a	EVM0004496	2	-1	1	21	428	448	UUAUGCGUUUUUGUCCCUCGC	:.::::::::.:::::::: :	GUGAGGGACAGAAACGCAUCA	Cleavage	1
miR6462a	EVM0035981	2	-1	1	21	640	660	UUAUGCGUUUUUGUCCCUCGC	:.:::::::::.::::: :::	GUGAGGGACAAGAACGCUUAA	Cleavage	1
miR6462a	EVM0001962	2	-1	1	21	425	445	UUAUGCGUUUUUGUCCCUCGC	:.:::::.::::::::::: :	GUGAGGGGCAAAAACGCAUCA	Cleavage	1
miR6462a	EVM0031115	2	-1	1	21	696	716	UUAUGCGUUUUUGUCCCUCGC	::::: ::.::::::::::.	ACGAGGCACGAAAACGCAUAG	Cleavage	1
miR6462a	EVM0030743	2	-1	1	21	743	763	UUAUGCGUUUUUGUCCCUCGC	:::::.:::::::.::::	GAAAGGGAUAAAAACGUAUAA	Cleavage	1
miR7817a	EVM0015937	2	-1	1	21	1777	1797	UUUGGUUAUUGUCUCGAGACA	: ::::::::::.::: ::::	UAUCUCGAGACAGUAAGCAAA	Cleavage	1
miR7817a	EVM0036569	2	-1	1	21	1230	1250	UUUGGUUAUUGUCUCGAGACA	: :.:::::::::::.:.:.:	UUUUUCGAGACAAUAGCUAGA	Cleavage	1
miR7817a	EVM0035267	2	-1	1	21	1439	1459	UUUGGUUAUUGUCUCGAGACA	:::::::::::::::. ::	AAUCUCGAGACAAUAACUCAA	Cleavage	1
miR7817a	EVM0005171	2	-1	1	21	430	450	UUUGGUUAUUGUCUCGAGACA	:.:.::::.::::.:::::	AUUUUUGAGAUAAUAGCCAAA	Cleavage	1
miR7817a	EVM0014644	2	-1	1	21	430	450	UUUGGUUAUUGUCUCGAGACA	:.:.::::.::::.:::::	AUUUUUGAGAUAAUAGCCAAA	Cleavage	1
miR7817a	EVM0035472	2	-1	1	21	430	450	UUUGGUUAUUGUCUCGAGACA	:.:.::::.::::.:::::	AUUUUUGAGAUAAUAGCCAAA	Cleavage	1
miR7817a	EVM0030336	2	-1	1	21	1810	1830	UUUGGUUAUUGUCUCGAGACA	:.: :::.:::::::::::	CUUUUAGAGGCAAUAACCAAA	Cleavage	1
miR7817a	EVM0028227	2	-1	1	21	229	249	UUUGGUUAUUGUCUCGAGACA	:: : ::::::::::::::	GAUCACAAGACAAUAACCAAA	Cleavage	1
miR7817b	EVM0015937	2	-1	1	21	1777	1797	UUUGGUUAUUGUCUCGAGACA	: ::::::::::.::: ::::	UAUCUCGAGACAGUAAGCAAA	Cleavage	1
miR7817b	EVM0036569	2	-1	1	21	1230	1250	UUUGGUUAUUGUCUCGAGACA	: :.:::::::::::.:.:.:	UUUUUCGAGACAAUAGCUAGA	Cleavage	1
miR7817b	EVM0035267	2	-1	1	21	1439	1459	UUUGGUUAUUGUCUCGAGACA	:::::::::::::::. ::	AAUCUCGAGACAAUAACUCAA	Cleavage	1
miR7817b	EVM0005171	2	-1	1	21	430	450	UUUGGUUAUUGUCUCGAGACA	:.:.::::.::::.:::::	AUUUUUGAGAUAAUAGCCAAA	Cleavage	1
miR7817b	EVM0014644	2	-1	1	21	430	450	UUUGGUUAUUGUCUCGAGACA	:.:.::::.::::.:::::	AUUUUUGAGAUAAUAGCCAAA	Cleavage	1
miR7817b	EVM0035472	2	-1	1	21	430	450	UUUGGUUAUUGUCUCGAGACA	:.:.::::.::::.:::::	AUUUUUGAGAUAAUAGCCAAA	Cleavage	1
miR7817b	EVM0030336	2	-1	1	21	1810	1830	UUUGGUUAUUGUCUCGAGACA	:.: :::.:::::::::::	CUUUUAGAGGCAAUAACCAAA	Cleavage	1
miR7817b	EVM0028227	2	-1	1	21	229	249	UUUGGUUAUUGUCUCGAGACA	:: : ::::::::::::::	GAUCACAAGACAAUAACCAAA	Cleavage	1
miR7817c	EVM0015937	2	-1	1	21	1777	1797	UUUGGUUAUUGUCUCGAGACA	: ::::::::::.::: ::::	UAUCUCGAGACAGUAAGCAAA	Cleavage	1
miR7817c	EVM0036569	2	-1	1	21	1230	1250	UUUGGUUAUUGUCUCGAGACA	: :.:::::::::::.:.:.:	UUUUUCGAGACAAUAGCUAGA	Cleavage	1
miR7817c	EVM0035267	2	-1	1	21	1439	1459	UUUGGUUAUUGUCUCGAGACA	:::::::::::::::. ::	AAUCUCGAGACAAUAACUCAA	Cleavage	1
miR7817c	EVM0005171	2	-1	1	21	430	450	UUUGGUUAUUGUCUCGAGACA	:.:.::::.::::.:::::	AUUUUUGAGAUAAUAGCCAAA	Cleavage	1
miR7817c	EVM0014644	2	-1	1	21	430	450	UUUGGUUAUUGUCUCGAGACA	:.:.::::.::::.:::::	AUUUUUGAGAUAAUAGCCAAA	Cleavage	1
miR7817c	EVM0035472	2	-1	1	21	430	450	UUUGGUUAUUGUCUCGAGACA	:.:.::::.::::.:::::	AUUUUUGAGAUAAUAGCCAAA	Cleavage	1
miR7817c	EVM0030336	2	-1	1	21	1810	1830	UUUGGUUAUUGUCUCGAGACA	:.: :::.:::::::::::	CUUUUAGAGGCAAUAACCAAA	Cleavage	1
miR7817c	EVM0028227	2	-1	1	21	229	249	UUUGGUUAUUGUCUCGAGACA	:: : ::::::::::::::	GAUCACAAGACAAUAACCAAA	Cleavage	1
miR7817d	EVM0035267	2	-1	1	20	1440	1459	UUUGGUUAUUGUCUCGAGAU	::::::::::::::::. ::	AUCUCGAGACAAUAACUCAA	Cleavage	1
miR7817d	EVM0015937	2	-1	1	20	1778	1797	UUUGGUUAUUGUCUCGAGAU	:::::::::::.::: ::::	AUCUCGAGACAGUAAGCAAA	Cleavage	1
miR7817d	EVM0005171	2	-1	1	20	431	450	UUUGGUUAUUGUCUCGAGAU	:.:.::::.::::.:::::	UUUUUGAGAUAAUAGCCAAA	Cleavage	1
miR7817d	EVM0014644	2	-1	1	20	431	450	UUUGGUUAUUGUCUCGAGAU	:.:.::::.::::.:::::	UUUUUGAGAUAAUAGCCAAA	Cleavage	1
miR7817d	EVM0035472	2	-1	1	20	431	450	UUUGGUUAUUGUCUCGAGAU	:.:.::::.::::.:::::	UUUUUGAGAUAAUAGCCAAA	Cleavage	1
miR7817d	EVM0036569	2	-1	1	20	1231	1250	UUUGGUUAUUGUCUCGAGAU	:.:::::::::::.:.:.:	UUUUCGAGACAAUAGCUAGA	Cleavage	1
miR7817d	EVM0028227	2	-1	1	20	230	249	UUUGGUUAUUGUCUCGAGAU	::: : ::::::::::::::	AUCACAAGACAAUAACCAAA	Cleavage	1
miR7817d	EVM0030336	2	-1	1	20	1811	1830	UUUGGUUAUUGUCUCGAGAU	:.: :::.:::::::::::	UUUUAGAGGCAAUAACCAAA	Cleavage	1
miR7823	EVM0000178	2	-1	1	21	405	425	UUCAAGUUCAUGCAUGCAACC	::::::.::::.::::::	UUGUGCAUGUAUGAGCUUGAA	Cleavage	1
miR7823	EVM0000178	2	-1	1	21	630	650	UUCAAGUUCAUGCAUGCAACC	::::::.::::.::::::	UUGUGCAUGUAUGAGCUUGAA	Cleavage	1
miR7823	EVM0000178	2	-1	1	21	633	653	UUCAAGUUCAUGCAUGCAACC	::::::.::::.::::::	UUGUGCAUGUAUGAGCUUGAA	Cleavage	1
miR7823	EVM0000178	2	-1	1	21	751	771	UUCAAGUUCAUGCAUGCAACC	::::::.::::.::::::	UUGUGCAUGUAUGAGCUUGAA	Cleavage	1
miR7827	EVM0035206	2	-1	1	21	2985	3005	UGCUAGGACCAAGUUUUCUGG	::::: :.:::::::::::.	ACAGAACAUUUGGUCCUAGCG	Cleavage	1
miR8040a	EVM0015114	2	-1	1	21	1701	1721	UUUAUAAUUGUUGAUAUGAUC	::. :::::::.::::::::	AAUUCUAUCAACGAUUAUAAA	Cleavage	1
miR8040a	EVM0018213	2	-1	1	21	31	51	UUUAUAAUUGUUGAUAUGAUC	::.:: :.::::::::::::	AAUUAUUUUAACAAUUAUAAA	Cleavage	2
miR8040a	EVM0028157	2	-1	1	21	2568	2588	UUUAUAAUUGUUGAUAUGAUC	.:::::::.:::::::::	AUAUAUAUCAAUAAUUAUAAA	Cleavage	1
miR8040a	EVM0034593	2	-1	1	21	2475	2495	UUUAUAAUUGUUGAUAUGAUC	.:::::::.:::::::::	AUAUAUAUCAAUAAUUAUAAA	Cleavage	1
miR8040a	EVM0013690	2	-1	1	21	1121	1141	UUUAUAAUUGUUGAUAUGAUC	:::::::::..:::::..:	AUUCAUAUCAAUGAUUAUGGA	Cleavage	2
miR8040a	EVM0005839	2	-1	1	21	1592	1612	UUUAUAAUUGUUGAUAUGAUC	: ::::: :..::::::::::	GCUCAUAACGGCAAUUAUAAA	Cleavage	1
miR8040a	EVM0009746	2	-1	1	21	4	24	UUUAUAAUUGUUGAUAUGAUC	::::: :::..::::::::	CUUCAUAACAAUGAUUAUAAA	Cleavage	1
miR8040b	EVM0015114	2	-1	1	21	1701	1721	UUUAUAAUUGUUGAUAUGAUC	::. :::::::.::::::::	AAUUCUAUCAACGAUUAUAAA	Cleavage	1
miR8040b	EVM0018213	2	-1	1	21	31	51	UUUAUAAUUGUUGAUAUGAUC	::.:: :.::::::::::::	AAUUAUUUUAACAAUUAUAAA	Cleavage	2
miR8040b	EVM0028157	2	-1	1	21	2568	2588	UUUAUAAUUGUUGAUAUGAUC	.:::::::.:::::::::	AUAUAUAUCAAUAAUUAUAAA	Cleavage	1
miR8040b	EVM0034593	2	-1	1	21	2475	2495	UUUAUAAUUGUUGAUAUGAUC	.:::::::.:::::::::	AUAUAUAUCAAUAAUUAUAAA	Cleavage	1
miR8040b	EVM0013690	2	-1	1	21	1121	1141	UUUAUAAUUGUUGAUAUGAUC	:::::::::..:::::..:	AUUCAUAUCAAUGAUUAUGGA	Cleavage	2
miR8040b	EVM0005839	2	-1	1	21	1592	1612	UUUAUAAUUGUUGAUAUGAUC	: ::::: :..::::::::::	GCUCAUAACGGCAAUUAUAAA	Cleavage	1
miR8040b	EVM0009746	2	-1	1	21	4	24	UUUAUAAUUGUUGAUAUGAUC	::::: :::..::::::::	CUUCAUAACAAUGAUUAUAAA	Cleavage	1
miR827	EVM0010410	2	-1	1	21	635	655	UUAGAUGACCAUCAACGAAAA	::::.::::: ::::::::::	UUUUUGUUGAAGGUCAUCUAA	Translation	1
miR858	EVM0006686	2	-1	1	22	589	610	UCUCGUUGUCUGUUCGACCUUG	: ::::::::: ::.:::::::	CCAGGUCGAACCGAUAACGAGA	Translation	1
miR858	EVM0034578	2	-1	1	22	4057	4078	UCUCGUUGUCUGUUCGACCUUG	::::::::::.::..:.::	GUUGGUCGAACAGGCAGUGGGA	Cleavage	1
miR858	EVM0020872	2	-1	1	22	589	610	UCUCGUUGUCUGUUCGACCUUG	:: ::::::::.::.::::	CCUGGACGAACAGAUAAUGAGA	Cleavage	1
miR858	EVM0012673	2	-1	1	22	589	610	UCUCGUUGUCUGUUCGACCUUG	:: :::::::::::::::	CCUGGAAGAACAGACAACGAGA	Cleavage	1
miR858	EVM0011106	2	-1	1	22	678	699	UCUCGUUGUCUGUUCGACCUUG	:: :::::::::::::::	CCUGGAAGAACAGACAACGAGA	Cleavage	1
miR858	EVM0014903	2	-1	1	22	852	873	UCUCGUUGUCUGUUCGACCUUG	:: :: :::::::::::::	CCUGGACGUACAGACAACGAGA	Cleavage	1
miRN10	EVM0036154	2	-1	1	22	459	480	UGAACUCUCUCCCUCAAACGCC	::::.:::::.:::::::	AAAUUUUGGGGGAGGGAGUUCA	Cleavage	1
miRN12	EVM0016841	2	-1	1	21	1070	1090	UUUUGCUCAUUCUUCUCAACC	:::::::::::::: ::.::	UGUUGAGAAGAAUGACCAGAA	Cleavage	1
miRN12	EVM0028734	2	-1	1	21	1782	1802	UUUUGCUCAUUCUUCUCAACC	::::::::::::.:::.:	UCUUGAGAAGAAUGGGCAGAU	Cleavage	2
miRN12	EVM0026964	2	-1	1	21	1782	1802	UUUUGCUCAUUCUUCUCAACC	::::::::::::.:::.:	UCUUGAGAAGAAUGGGCAGAU	Cleavage	1
miRN15	EVM0034245	2	-1	1	22	2394	2415	UGAAGGUGGGUUUAGAGAGUUC	:: .:::: ::::.::::::::	GAUUUCUCAAAACUCACCUUCA	Cleavage	1
miRN19	EVM0031327	2	-1	1	21	148	168	AUAUGCGUUUUUGUCCCUCGC	:::::::.:::::.::::::	GCGAGGGGCAAAAGCGCAUAA	Cleavage	1
miRN19	EVM0031327	2	-1	1	21	448	468	AUAUGCGUUUUUGUCCCUCGC	:::::::.:::::.::::::	GCGAGGGGCAAAAGCGCAUAA	Cleavage	1
miRN19	EVM0011861	2	-1	1	21	596	616	AUAUGCGUUUUUGUCCCUCGC	::::::: ::::::::::::	GCGAGGGUCAAAAACGCAUAA	Cleavage	1
miRN19	EVM0020083	2	-1	1	21	783	803	AUAUGCGUUUUUGUCCCUCGC	: :: ::::::::::::::	CAGCGGCACAAAAACGCAUAU	Cleavage	1
miRN2	EVM0009581	2	-1	1	20	518	537	AACAAGUUUACCAACGGAUU	.:..::::::.::::::::	UGUUUGUUGGUGAACUUGUU	Cleavage	1
miRN2	EVM0025991	2	-1	1	20	791	810	AACAAGUUUACCAACGGAUU	.:..::::::.::::::::	UGUUUGUUGGUGAACUUGUU	Cleavage	1
miRN2	EVM0009581	2	-1	1	20	1065	1084	AACAAGUUUACCAACGGAUU	.:..::::::.::::::::	UGUUUGUUGGUGAACUUGUU	Cleavage	1
miRN20	EVM0011861	2	-1	1	21	586	606	UUGGCCCCCGCUAAUCUCACC	: ::::::::::: :::.:::	GUUGAGAUUAGCGAGGGUCAA	Cleavage	1
miRN21	EVM0020958	2	-1	1	21	11	31	UGAUUUGUUUACAAGAGGUGU	:::::::::::::: .:::	UAACCUCUUGUAAACACGUCA	Cleavage	1
miRN22	EVM0022990	2	-1	1	21	1	21	UUUGAUGGGAAAGAAUUAUUU	::::.:::.::::.:::.:::	AAAUGAUUUUUUCUCAUUAAA	Cleavage	1
miRN22	EVM0001589	2	-1	1	21	839	859	UUUGAUGGGAAAGAAUUAUUU	::::::::.:::...::::::	AAAUAAUUUUUUUUUAUCAAA	Cleavage	1
miRN22	EVM0003257	2	-1	1	21	259	279	UUUGAUGGGAAAGAAUUAUUU	::: :::.:::::.::::::	CAAUCAUUUUUUCCUAUCAAA	Cleavage	1
miRN22	EVM0012385	2	-1	1	21	69	89	UUUGAUGGGAAAGAAUUAUUU	:::::: .:::::::::::.	UAAUAAUGUUUUCCCAUCAAG	Cleavage	1
miRN27	EVM0003933	2	-1	1	20	4167	4186	UGAUUGAGAAUUGAGUUUUU	..::.::::.::.:::::::	GGAAGCUCAGUUUUCAAUCA	Cleavage	1
miRN27	EVM0029483	2	-1	1	20	37	56	UGAUUGAGAAUUGAGUUUUU	:::::::.:::::::::.	UAAAACUCGAUUCUCAAUUU	Cleavage	1
miRN27	EVM0037282	2	-1	1	20	2602	2621	UGAUUGAGAAUUGAGUUUUU	.::.:::::::.:::::.:	UGAAGCUCAAUUUUCAAUUA	Cleavage	1
miRN27	EVM0014794	2	-1	1	20	2028	2047	UGAUUGAGAAUUGAGUUUUU	::::::::: :.:::::::	CAAAACUCAAGUUUCAAUCA	Translation	1
miRN27	EVM0021634	2	-1	1	20	519	538	UGAUUGAGAAUUGAGUUUUU	:::::::::::.:::.:..	CAAAACUCAAUUUUCAGUUG	Cleavage	1
miRN27	EVM0001610	2	-1	1	20	519	538	UGAUUGAGAAUUGAGUUUUU	:::::::::::.:::.:..	CAAAACUCAAUUUUCAGUUG	Cleavage	1
miRN27	EVM0036321	2	-1	1	20	126	145	UGAUUGAGAAUUGAGUUUUU	.::.: ::::::::.:::::	GAAGAAUCAAUUCUUAAUCA	Cleavage	1
miRN27	EVM0029687	2	-1	1	20	737	756	UGAUUGAGAAUUGAGUUUUU	::::: :.:::::::::.:	UAAAACCCGAUUCUCAAUUA	Cleavage	1
miRN28	EVM0028405	2	-1	1	22	353	374	UAAGACUAGAAAUUUGAAUUUG	.:::.: :::::::::.:::	GUGAUUUACAUUUCUAGUUUUA	Cleavage	1
miRN28	EVM0007521	2	-1	1	22	1069	1090	UAAGACUAGAAAUUUGAAUUUG	.:::.: :::::::::.:::	GUGAUUUACAUUUCUAGUUUUA	Cleavage	1
miRN29	EVM0034220	2	-1	1	21	1715	1735	UCUCAACACACGAAAAUCUGG	::::: :.::::::::.::	GGAGAUUGUUGUGUGUUGGGA	Cleavage	1
miRN30	EVM0024382	2	-1	1	21	724	744	CUUUUAUUGGAUUCGAAUGUG	:.::::. :::.:::::::::	CGCAUUUAAAUUCAAUAAAAG	Cleavage	1
miRN5	EVM0028490	2	-1	1	21	1597	1617	UAUAAUCUGAAGUGUAUUGUC	:.::::::.::.:::::.::	AAUAAUACAUUUUAGAUUGUA	Cleavage	1
miRN6	EVM0000416	2	-1	1	21	516	536	CAUAUUCGGUCAACGUUCGAG	::::::::: ::::::::.::	CUCGAACGUCGACCGAAUGUG	Cleavage	1
miRN6	EVM0036228	2	-1	1	21	1341	1361	CAUAUUCGGUCAACGUUCGAG	::::::::: ::::::::.::	CUCGAACGUCGACCGAAUGUG	Cleavage	1
miRN6	EVM0023439	2	-1	1	21	1371	1391	CAUAUUCGGUCAACGUUCGAG	::::::::: ::::::::.::	CUCGAACGUCGACCGAAUGUG	Cleavage	1
miRN6	EVM0002058	2	-1	1	21	1371	1391	CAUAUUCGGUCAACGUUCGAG	::::::::: ::::::::.::	CUCGAACGUCGACCGAAUGUG	Cleavage	1
miRN6	EVM0014328	2	-1	1	21	1281	1301	CAUAUUCGGUCAACGUUCGAG	::: ::.:::::::::::.::	CUCAAAUGUUGACCGAAUGUG	Cleavage	1
miRN8	EVM0020223	2	-1	1	22	2690	2711	AACUGAUGGAGUGUUAAUAGCC	::::::: :::.:::::::	GAAUAUUAACCCUCUAUCAGUU	Cleavage	1
miR1424	EVM0015405	2.5	-1	1	21	2279	2299	CAAAAUCAGCAUCAUUGGCAU	::::::: : :::::::::::	AUGCCAAAGUUGCUGAUUUUG	Cleavage	1
miR1424	EVM0026771	2.5	-1	1	21	2540	2560	CAAAAUCAGCAUCAUUGGCAU	::::::: : :::::::::::	AUGCCAAAGUUGCUGAUUUUG	Cleavage	1
miR1424	EVM0001621	2.5	-1	1	21	2189	2209	CAAAAUCAGCAUCAUUGGCAU	::::::: : :::::::::::	AUGCCAAAGUUGCUGAUUUUG	Cleavage	1
miR1424	EVM0006548	2.5	-1	1	21	2730	2750	CAAAAUCAGCAUCAUUGGCAU	::::::: : :::::::::::	AUGCCAAAGUUGCUGAUUUUG	Cleavage	1
miR1424	EVM0004213	2.5	-1	1	21	2224	2244	CAAAAUCAGCAUCAUUGGCAU	:::: :::::::: :::::::	AUGCAAAUGAUGCAGAUUUUG	Cleavage	1
miR1424	EVM0020149	2.5	-1	1	21	826	846	CAAAAUCAGCAUCAUUGGCAU	::: :: ::::::::.:::::	AUGGCACUGAUGCUGGUUUUG	Cleavage	1
miR1424	EVM0008648	2.5	-1	1	21	2105	2125	CAAAAUCAGCAUCAUUGGCAU	:::::: : :::::::::::	UUGCCAAGGUUGCUGAUUUUG	Cleavage	1
miR1424	EVM0017420	2.5	-1	1	21	2261	2281	CAAAAUCAGCAUCAUUGGCAU	: :...::::::::::::::	UUUCUGGUGAUGCUGAUUUUG	Cleavage	1
miR1424	EVM0017515	2.5	-1	1	21	2273	2293	CAAAAUCAGCAUCAUUGGCAU	: :...::::::::::::::	UUUCUGGUGAUGCUGAUUUUG	Cleavage	1
miR1424	EVM0002988	2.5	-1	1	21	121	141	CAAAAUCAGCAUCAUUGGCAU	: :.:.:::::: ::::::::	ACGUCGAUGAUGAUGAUUUUG	Cleavage	1
miR1424	EVM0002988	2.5	-1	1	21	421	441	CAAAAUCAGCAUCAUUGGCAU	: :.:.:::::: ::::::::	ACGUCGAUGAUGAUGAUUUUG	Cleavage	1
miR1424	EVM0037318	2.5	-1	1	21	1219	1239	CAAAAUCAGCAUCAUUGGCAU	:.:::::.:: ::::::::	UCGUCAAUGGUGGUGAUUUUG	Cleavage	1
miR1424	EVM0035033	2.5	-1	1	21	5708	5728	CAAAAUCAGCAUCAUUGGCAU	:.:.:::::.::::::::	GCCCUAGUGAUGUUGAUUUUG	Cleavage	1
miR1424	EVM0035033	2.5	-1	1	21	5489	5509	CAAAAUCAGCAUCAUUGGCAU	:.:.:::::.::::::::	GCCCUAGUGAUGUUGAUUUUG	Cleavage	1
miR1424	EVM0021593	2.5	-1	1	21	1471	1491	CAAAAUCAGCAUCAUUGGCAU	.: :::::::::::::::	GCUUCUAUGAUGCUGAUUUUG	Cleavage	1
miR1424	EVM0015064	2.5	-1	1	21	654	674	CAAAAUCAGCAUCAUUGGCAU	::.. ::.:::::::::::	GCGCUGCUGGUGCUGAUUUUG	Cleavage	1
miR1424	EVM0004681	2.5	-1	1	21	2153	2173	CAAAAUCAGCAUCAUUGGCAU	::::: : :::::::::::	UGGCCAAAGUUGCUGAUUUUG	Cleavage	1
miR1424	EVM0028960	2.5	-1	1	21	2258	2278	CAAAAUCAGCAUCAUUGGCAU	::::: : :::::::::::	UCGCCAAGGUUGCUGAUUUUG	Cleavage	1
miR1424	EVM0018699	2.5	-1	1	21	2630	2650	CAAAAUCAGCAUCAUUGGCAU	::: ::: :::::::::::	UGGCCCAUGUUGCUGAUUUUG	Cleavage	1
miR1424	EVM0018374	2.5	-1	1	21	2273	2293	CAAAAUCAGCAUCAUUGGCAU	::::: : :::::::::::	UAGCCAAGGUUGCUGAUUUUG	Cleavage	1
miR1424	EVM0000066	2.5	-1	1	21	2647	2667	CAAAAUCAGCAUCAUUGGCAU	::::: : :::::::::::	UGGCCAAAGUUGCUGAUUUUG	Cleavage	1
miR1424	EVM0017200	2.5	-1	1	21	2899	2919	CAAAAUCAGCAUCAUUGGCAU	::::: : :::::::::::	UGGCCAAGGUUGCUGAUUUUG	Cleavage	1
miR1444	EVM0036060	2.5	-1	1	21	873	893	UCCACAUUCGGUCAAUGUUCC	::.:.: :::::::.::::::	GGGAUAAUGACCGAGUGUGGA	Cleavage	1
miR1444	EVM0003264	2.5	-1	1	21	518	538	UCCACAUUCGGUCAAUGUUCC	::..::::::::::: :::	CAAAUGUUGACCGAAUGAGGA	Cleavage	1
miR1444	EVM0013064	2.5	-1	1	21	673	693	UCCACAUUCGGUCAAUGUUCC	:::: :::..::.::::::	AUAACAGUGAUUGAGUGUGGA	Cleavage	1
miR1444	EVM0024828	2.5	-1	1	21	225	245	UCCACAUUCGGUCAAUGUUCC	:::: :::..::.::::::	AUAACAGUGAUUGAGUGUGGA	Cleavage	1
miR1444	EVM0023326	2.5	-1	1	21	1766	1786	UCCACAUUCGGUCAAUGUUCC	: :.. ::::.::::::::::	GAAGUUUUGAUCGAAUGUGGA	Cleavage	1
miR1446a	EVM0029098	2.5	-1	1	21	1051	1071	UUCUGAACUCUCUCCCUCAAC	::::::::::::::::::	UUUGAGGGAGAGAGUUCAGUU	Cleavage	1
miR1446a	EVM0036241	2.5	-1	1	21	876	896	UUCUGAACUCUCUCCCUCAAC	:::::: ::::: :::::::	AUUGAGGAAGAGACUUCAGAA	Cleavage	1
miR1446a	EVM0013478	2.5	-1	1	21	661	681	UUCUGAACUCUCUCCCUCAAC	: ::::::::::::.:::	CGUAAGGGAGAGAGUUUAGAU	Cleavage	1
miR1446b	EVM0029098	2.5	-1	1	21	1051	1071	UUCUGAACUCUCUCCCUCAAC	::::::::::::::::::	UUUGAGGGAGAGAGUUCAGUU	Cleavage	1
miR1446b	EVM0036241	2.5	-1	1	21	876	896	UUCUGAACUCUCUCCCUCAAC	:::::: ::::: :::::::	AUUGAGGAAGAGACUUCAGAA	Cleavage	1
miR1446b	EVM0013478	2.5	-1	1	21	661	681	UUCUGAACUCUCUCCCUCAAC	: ::::::::::::.:::	CGUAAGGGAGAGAGUUUAGAU	Cleavage	1
miR1446c	EVM0029098	2.5	-1	1	21	1051	1071	UUCUGAACUCUCUCCCUCAAC	::::::::::::::::::	UUUGAGGGAGAGAGUUCAGUU	Cleavage	1
miR1446c	EVM0036241	2.5	-1	1	21	876	896	UUCUGAACUCUCUCCCUCAAC	:::::: ::::: :::::::	AUUGAGGAAGAGACUUCAGAA	Cleavage	1
miR1446c	EVM0013478	2.5	-1	1	21	661	681	UUCUGAACUCUCUCCCUCAAC	: ::::::::::::.:::	CGUAAGGGAGAGAGUUUAGAU	Cleavage	1
miR156a	EVM0006772	2.5	-1	1	21	1728	1748	UUGACAGAAGAUAGAGAGCAC	::::::::: ::::::::::	GUGCUCUCUCUCUUCUGUCAU	Cleavage	1
miR156a	EVM0030011	2.5	-1	1	21	1664	1684	UUGACAGAAGAUAGAGAGCAC	::::::::: ::::::::::	GUGCUCUCUCUCUUCUGUCAU	Cleavage	1
miR156a	EVM0028591	2.5	-1	1	21	1088	1108	UUGACAGAAGAUAGAGAGCAC	::::::::: ::::::::::	GUGCUCUCUCUCUUCUGUCAU	Cleavage	1
miR156a	EVM0025279	2.5	-1	1	21	968	988	UUGACAGAAGAUAGAGAGCAC	::::::::: ::::::::::	GUGCUCUCUCUCUUCUGUCAU	Cleavage	1
miR156a	EVM0036642	2.5	-1	1	21	778	798	UUGACAGAAGAUAGAGAGCAC	::::.:::.::::::::.:	AUGCUUUCUGUCUUCUGUUAC	Cleavage	1
miR156a	EVM0008241	2.5	-1	1	21	1572	1592	UUGACAGAAGAUAGAGAGCAC	:::::::: ::::::::::	UUGCUCUCUCUCUUCUGUCAU	Cleavage	1
miR156a	EVM0005897	2.5	-1	1	21	1938	1958	UUGACAGAAGAUAGAGAGCAC	: ::::::: ::::::::::	GCGCUCUCUCUCUUCUGUCAU	Cleavage	1
miR156a	EVM0001090	2.5	-1	1	21	2265	2285	UUGACAGAAGAUAGAGAGCAC	: ::::.:.:.:::::::::	AUACUCUUUGUUUUCUGUCAA	Cleavage	1
miR156a	EVM0008593	2.5	-1	1	21	2227	2247	UUGACAGAAGAUAGAGAGCAC	: ::::.:.:.:::::::::	AUACUCUUUGUUUUCUGUCAA	Cleavage	1
miR156a	EVM0034060	2.5	-1	1	21	1249	1269	UUGACAGAAGAUAGAGAGCAC	: ::::::: ::::::::::	GCGCUCUCUCUCUUCUGUCAU	Cleavage	1
miR156a	EVM0005605	2.5	-1	1	21	1052	1072	UUGACAGAAGAUAGAGAGCAC	::::: :: :::::::::::	AUGCUCCCUCUCUUCUGUCAA	Cleavage	1
miR156a	EVM0023196	2.5	-1	1	21	1045	1065	UUGACAGAAGAUAGAGAGCAC	::::: :: :::::::::::	AUGCUCCCUCUCUUCUGUCAA	Cleavage	1
miR156a	EVM0022087	2.5	-1	1	21	271	291	UUGACAGAAGAUAGAGAGCAC	::::::::::::: ::::	UCUCUCUCUAUCUUCUUUCAA	Cleavage	1
miR156a	EVM0010791	2.5	-1	1	21	252	272	UUGACAGAAGAUAGAGAGCAC	:: :::.:::::::::::	ACACUAUCUGUCUUCUGUCAA	Cleavage	1
miR156b	EVM0006772	2.5	-1	1	21	1728	1748	UUGACAGAAGAUAGAGAGCAC	::::::::: ::::::::::	GUGCUCUCUCUCUUCUGUCAU	Cleavage	1
miR156b	EVM0030011	2.5	-1	1	21	1664	1684	UUGACAGAAGAUAGAGAGCAC	::::::::: ::::::::::	GUGCUCUCUCUCUUCUGUCAU	Cleavage	1
miR156b	EVM0028591	2.5	-1	1	21	1088	1108	UUGACAGAAGAUAGAGAGCAC	::::::::: ::::::::::	GUGCUCUCUCUCUUCUGUCAU	Cleavage	1
miR156b	EVM0025279	2.5	-1	1	21	968	988	UUGACAGAAGAUAGAGAGCAC	::::::::: ::::::::::	GUGCUCUCUCUCUUCUGUCAU	Cleavage	1
miR156b	EVM0036642	2.5	-1	1	21	778	798	UUGACAGAAGAUAGAGAGCAC	::::.:::.::::::::.:	AUGCUUUCUGUCUUCUGUUAC	Cleavage	1
miR156b	EVM0008241	2.5	-1	1	21	1572	1592	UUGACAGAAGAUAGAGAGCAC	:::::::: ::::::::::	UUGCUCUCUCUCUUCUGUCAU	Cleavage	1
miR156b	EVM0005897	2.5	-1	1	21	1938	1958	UUGACAGAAGAUAGAGAGCAC	: ::::::: ::::::::::	GCGCUCUCUCUCUUCUGUCAU	Cleavage	1
miR156b	EVM0001090	2.5	-1	1	21	2265	2285	UUGACAGAAGAUAGAGAGCAC	: ::::.:.:.:::::::::	AUACUCUUUGUUUUCUGUCAA	Cleavage	1
miR156b	EVM0008593	2.5	-1	1	21	2227	2247	UUGACAGAAGAUAGAGAGCAC	: ::::.:.:.:::::::::	AUACUCUUUGUUUUCUGUCAA	Cleavage	1
miR156b	EVM0034060	2.5	-1	1	21	1249	1269	UUGACAGAAGAUAGAGAGCAC	: ::::::: ::::::::::	GCGCUCUCUCUCUUCUGUCAU	Cleavage	1
miR156b	EVM0005605	2.5	-1	1	21	1052	1072	UUGACAGAAGAUAGAGAGCAC	::::: :: :::::::::::	AUGCUCCCUCUCUUCUGUCAA	Cleavage	1
miR156b	EVM0023196	2.5	-1	1	21	1045	1065	UUGACAGAAGAUAGAGAGCAC	::::: :: :::::::::::	AUGCUCCCUCUCUUCUGUCAA	Cleavage	1
miR156b	EVM0022087	2.5	-1	1	21	271	291	UUGACAGAAGAUAGAGAGCAC	::::::::::::: ::::	UCUCUCUCUAUCUUCUUUCAA	Cleavage	1
miR156b	EVM0010791	2.5	-1	1	21	252	272	UUGACAGAAGAUAGAGAGCAC	:: :::.:::::::::::	ACACUAUCUGUCUUCUGUCAA	Cleavage	1
miR156c	EVM0006772	2.5	-1	1	21	1728	1748	UUGACAGAAGAUAGAGAGCAC	::::::::: ::::::::::	GUGCUCUCUCUCUUCUGUCAU	Cleavage	1
miR156c	EVM0030011	2.5	-1	1	21	1664	1684	UUGACAGAAGAUAGAGAGCAC	::::::::: ::::::::::	GUGCUCUCUCUCUUCUGUCAU	Cleavage	1
miR156c	EVM0028591	2.5	-1	1	21	1088	1108	UUGACAGAAGAUAGAGAGCAC	::::::::: ::::::::::	GUGCUCUCUCUCUUCUGUCAU	Cleavage	1
miR156c	EVM0025279	2.5	-1	1	21	968	988	UUGACAGAAGAUAGAGAGCAC	::::::::: ::::::::::	GUGCUCUCUCUCUUCUGUCAU	Cleavage	1
miR156c	EVM0036642	2.5	-1	1	21	778	798	UUGACAGAAGAUAGAGAGCAC	::::.:::.::::::::.:	AUGCUUUCUGUCUUCUGUUAC	Cleavage	1
miR156c	EVM0008241	2.5	-1	1	21	1572	1592	UUGACAGAAGAUAGAGAGCAC	:::::::: ::::::::::	UUGCUCUCUCUCUUCUGUCAU	Cleavage	1
miR156c	EVM0005897	2.5	-1	1	21	1938	1958	UUGACAGAAGAUAGAGAGCAC	: ::::::: ::::::::::	GCGCUCUCUCUCUUCUGUCAU	Cleavage	1
miR156c	EVM0001090	2.5	-1	1	21	2265	2285	UUGACAGAAGAUAGAGAGCAC	: ::::.:.:.:::::::::	AUACUCUUUGUUUUCUGUCAA	Cleavage	1
miR156c	EVM0008593	2.5	-1	1	21	2227	2247	UUGACAGAAGAUAGAGAGCAC	: ::::.:.:.:::::::::	AUACUCUUUGUUUUCUGUCAA	Cleavage	1
miR156c	EVM0034060	2.5	-1	1	21	1249	1269	UUGACAGAAGAUAGAGAGCAC	: ::::::: ::::::::::	GCGCUCUCUCUCUUCUGUCAU	Cleavage	1
miR156c	EVM0005605	2.5	-1	1	21	1052	1072	UUGACAGAAGAUAGAGAGCAC	::::: :: :::::::::::	AUGCUCCCUCUCUUCUGUCAA	Cleavage	1
miR156c	EVM0023196	2.5	-1	1	21	1045	1065	UUGACAGAAGAUAGAGAGCAC	::::: :: :::::::::::	AUGCUCCCUCUCUUCUGUCAA	Cleavage	1
miR156c	EVM0022087	2.5	-1	1	21	271	291	UUGACAGAAGAUAGAGAGCAC	::::::::::::: ::::	UCUCUCUCUAUCUUCUUUCAA	Cleavage	1
miR156c	EVM0010791	2.5	-1	1	21	252	272	UUGACAGAAGAUAGAGAGCAC	:: :::.:::::::::::	ACACUAUCUGUCUUCUGUCAA	Cleavage	1
miR156d	EVM0006772	2.5	-1	1	21	1728	1748	UUGACAGAAGAUAGAGAGCAC	::::::::: ::::::::::	GUGCUCUCUCUCUUCUGUCAU	Cleavage	1
miR156d	EVM0030011	2.5	-1	1	21	1664	1684	UUGACAGAAGAUAGAGAGCAC	::::::::: ::::::::::	GUGCUCUCUCUCUUCUGUCAU	Cleavage	1
miR156d	EVM0028591	2.5	-1	1	21	1088	1108	UUGACAGAAGAUAGAGAGCAC	::::::::: ::::::::::	GUGCUCUCUCUCUUCUGUCAU	Cleavage	1
miR156d	EVM0025279	2.5	-1	1	21	968	988	UUGACAGAAGAUAGAGAGCAC	::::::::: ::::::::::	GUGCUCUCUCUCUUCUGUCAU	Cleavage	1
miR156d	EVM0036642	2.5	-1	1	21	778	798	UUGACAGAAGAUAGAGAGCAC	::::.:::.::::::::.:	AUGCUUUCUGUCUUCUGUUAC	Cleavage	1
miR156d	EVM0008241	2.5	-1	1	21	1572	1592	UUGACAGAAGAUAGAGAGCAC	:::::::: ::::::::::	UUGCUCUCUCUCUUCUGUCAU	Cleavage	1
miR156d	EVM0005897	2.5	-1	1	21	1938	1958	UUGACAGAAGAUAGAGAGCAC	: ::::::: ::::::::::	GCGCUCUCUCUCUUCUGUCAU	Cleavage	1
miR156d	EVM0001090	2.5	-1	1	21	2265	2285	UUGACAGAAGAUAGAGAGCAC	: ::::.:.:.:::::::::	AUACUCUUUGUUUUCUGUCAA	Cleavage	1
miR156d	EVM0008593	2.5	-1	1	21	2227	2247	UUGACAGAAGAUAGAGAGCAC	: ::::.:.:.:::::::::	AUACUCUUUGUUUUCUGUCAA	Cleavage	1
miR156d	EVM0034060	2.5	-1	1	21	1249	1269	UUGACAGAAGAUAGAGAGCAC	: ::::::: ::::::::::	GCGCUCUCUCUCUUCUGUCAU	Cleavage	1
miR156d	EVM0005605	2.5	-1	1	21	1052	1072	UUGACAGAAGAUAGAGAGCAC	::::: :: :::::::::::	AUGCUCCCUCUCUUCUGUCAA	Cleavage	1
miR156d	EVM0023196	2.5	-1	1	21	1045	1065	UUGACAGAAGAUAGAGAGCAC	::::: :: :::::::::::	AUGCUCCCUCUCUUCUGUCAA	Cleavage	1
miR156d	EVM0022087	2.5	-1	1	21	271	291	UUGACAGAAGAUAGAGAGCAC	::::::::::::: ::::	UCUCUCUCUAUCUUCUUUCAA	Cleavage	1
miR156d	EVM0010791	2.5	-1	1	21	252	272	UUGACAGAAGAUAGAGAGCAC	:: :::.:::::::::::	ACACUAUCUGUCUUCUGUCAA	Cleavage	1
miR156e	EVM0006772	2.5	-1	1	21	1728	1748	UUGACAGAAGAUAGAGAGCAC	::::::::: ::::::::::	GUGCUCUCUCUCUUCUGUCAU	Cleavage	1
miR156e	EVM0030011	2.5	-1	1	21	1664	1684	UUGACAGAAGAUAGAGAGCAC	::::::::: ::::::::::	GUGCUCUCUCUCUUCUGUCAU	Cleavage	1
miR156e	EVM0028591	2.5	-1	1	21	1088	1108	UUGACAGAAGAUAGAGAGCAC	::::::::: ::::::::::	GUGCUCUCUCUCUUCUGUCAU	Cleavage	1
miR156e	EVM0025279	2.5	-1	1	21	968	988	UUGACAGAAGAUAGAGAGCAC	::::::::: ::::::::::	GUGCUCUCUCUCUUCUGUCAU	Cleavage	1
miR156e	EVM0036642	2.5	-1	1	21	778	798	UUGACAGAAGAUAGAGAGCAC	::::.:::.::::::::.:	AUGCUUUCUGUCUUCUGUUAC	Cleavage	1
miR156e	EVM0008241	2.5	-1	1	21	1572	1592	UUGACAGAAGAUAGAGAGCAC	:::::::: ::::::::::	UUGCUCUCUCUCUUCUGUCAU	Cleavage	1
miR156e	EVM0005897	2.5	-1	1	21	1938	1958	UUGACAGAAGAUAGAGAGCAC	: ::::::: ::::::::::	GCGCUCUCUCUCUUCUGUCAU	Cleavage	1
miR156e	EVM0001090	2.5	-1	1	21	2265	2285	UUGACAGAAGAUAGAGAGCAC	: ::::.:.:.:::::::::	AUACUCUUUGUUUUCUGUCAA	Cleavage	1
miR156e	EVM0008593	2.5	-1	1	21	2227	2247	UUGACAGAAGAUAGAGAGCAC	: ::::.:.:.:::::::::	AUACUCUUUGUUUUCUGUCAA	Cleavage	1
miR156e	EVM0034060	2.5	-1	1	21	1249	1269	UUGACAGAAGAUAGAGAGCAC	: ::::::: ::::::::::	GCGCUCUCUCUCUUCUGUCAU	Cleavage	1
miR156e	EVM0005605	2.5	-1	1	21	1052	1072	UUGACAGAAGAUAGAGAGCAC	::::: :: :::::::::::	AUGCUCCCUCUCUUCUGUCAA	Cleavage	1
miR156e	EVM0023196	2.5	-1	1	21	1045	1065	UUGACAGAAGAUAGAGAGCAC	::::: :: :::::::::::	AUGCUCCCUCUCUUCUGUCAA	Cleavage	1
miR156e	EVM0022087	2.5	-1	1	21	271	291	UUGACAGAAGAUAGAGAGCAC	::::::::::::: ::::	UCUCUCUCUAUCUUCUUUCAA	Cleavage	1
miR156e	EVM0010791	2.5	-1	1	21	252	272	UUGACAGAAGAUAGAGAGCAC	:: :::.:::::::::::	ACACUAUCUGUCUUCUGUCAA	Cleavage	1
miR156f	EVM0006772	2.5	-1	1	21	1728	1748	UUGACAGAAGAUAGAGAGCAC	::::::::: ::::::::::	GUGCUCUCUCUCUUCUGUCAU	Cleavage	1
miR156f	EVM0030011	2.5	-1	1	21	1664	1684	UUGACAGAAGAUAGAGAGCAC	::::::::: ::::::::::	GUGCUCUCUCUCUUCUGUCAU	Cleavage	1
miR156f	EVM0028591	2.5	-1	1	21	1088	1108	UUGACAGAAGAUAGAGAGCAC	::::::::: ::::::::::	GUGCUCUCUCUCUUCUGUCAU	Cleavage	1
miR156f	EVM0025279	2.5	-1	1	21	968	988	UUGACAGAAGAUAGAGAGCAC	::::::::: ::::::::::	GUGCUCUCUCUCUUCUGUCAU	Cleavage	1
miR156f	EVM0036642	2.5	-1	1	21	778	798	UUGACAGAAGAUAGAGAGCAC	::::.:::.::::::::.:	AUGCUUUCUGUCUUCUGUUAC	Cleavage	1
miR156f	EVM0008241	2.5	-1	1	21	1572	1592	UUGACAGAAGAUAGAGAGCAC	:::::::: ::::::::::	UUGCUCUCUCUCUUCUGUCAU	Cleavage	1
miR156f	EVM0005897	2.5	-1	1	21	1938	1958	UUGACAGAAGAUAGAGAGCAC	: ::::::: ::::::::::	GCGCUCUCUCUCUUCUGUCAU	Cleavage	1
miR156f	EVM0001090	2.5	-1	1	21	2265	2285	UUGACAGAAGAUAGAGAGCAC	: ::::.:.:.:::::::::	AUACUCUUUGUUUUCUGUCAA	Cleavage	1
miR156f	EVM0008593	2.5	-1	1	21	2227	2247	UUGACAGAAGAUAGAGAGCAC	: ::::.:.:.:::::::::	AUACUCUUUGUUUUCUGUCAA	Cleavage	1
miR156f	EVM0034060	2.5	-1	1	21	1249	1269	UUGACAGAAGAUAGAGAGCAC	: ::::::: ::::::::::	GCGCUCUCUCUCUUCUGUCAU	Cleavage	1
miR156f	EVM0005605	2.5	-1	1	21	1052	1072	UUGACAGAAGAUAGAGAGCAC	::::: :: :::::::::::	AUGCUCCCUCUCUUCUGUCAA	Cleavage	1
miR156f	EVM0023196	2.5	-1	1	21	1045	1065	UUGACAGAAGAUAGAGAGCAC	::::: :: :::::::::::	AUGCUCCCUCUCUUCUGUCAA	Cleavage	1
miR156f	EVM0022087	2.5	-1	1	21	271	291	UUGACAGAAGAUAGAGAGCAC	::::::::::::: ::::	UCUCUCUCUAUCUUCUUUCAA	Cleavage	1
miR156f	EVM0010791	2.5	-1	1	21	252	272	UUGACAGAAGAUAGAGAGCAC	:: :::.:::::::::::	ACACUAUCUGUCUUCUGUCAA	Cleavage	1
miR156g	EVM0024309	2.5	-1	1	21	573	593	UUGACAGAAGAGAGUGAGCAC	::: :::::::::::::.:	CUGCACACUCUCUUCUGUUAC	Cleavage	1
miR156g	EVM0002063	2.5	-1	1	21	1986	2006	UUGACAGAAGAGAGUGAGCAC	.:::.::::::.::::::	UCUUUCAUUCUCUUUUGUCAA	Cleavage	1
miR156g	EVM0011006	2.5	-1	1	21	1311	1331	UUGACAGAAGAGAGUGAGCAC	.:::.::::::.::::::	CCUUUCAUUCUCUUUUGUCAA	Cleavage	1
miR156g	EVM0021886	2.5	-1	1	21	1445	1465	UUGACAGAAGAGAGUGAGCAC	:.::.::::::: ::::::	CGGUUCGCUCUCUUAUGUCAA	Cleavage	1
miR156g	EVM0014033	2.5	-1	1	21	2616	2636	UUGACAGAAGAGAGUGAGCAC	:.:.:.:.::::.::::::	AAGUUUAUUUUCUUUUGUCAA	Cleavage	1
miR156g	EVM0022020	2.5	-1	1	21	71	91	UUGACAGAAGAGAGUGAGCAC	:::: :::::::.:::::	UAGCUCUCUCUCUUUUGUCAU	Cleavage	1
miR156g	EVM0024430	2.5	-1	1	21	1690	1710	UUGACAGAAGAGAGUGAGCAC	:::. .:::.:::::::::	UAGCUUCUUCUUUUCUGUCAA	Cleavage	1
miR156g	EVM0004217	2.5	-1	1	21	939	959	UUGACAGAAGAGAGUGAGCAC	: :. :: :::::::::::::	GAGUCCAGUCUCUUCUGUCAA	Cleavage	1
miR156g	EVM0004217	2.5	-1	1	21	506	526	UUGACAGAAGAGAGUGAGCAC	: :. :: :::::::::::::	GAGUCCAGUCUCUUCUGUCAA	Cleavage	1
miR156g	EVM0004217	2.5	-1	1	21	1239	1259	UUGACAGAAGAGAGUGAGCAC	: :. :: :::::::::::::	GAGUCCAGUCUCUUCUGUCAA	Cleavage	1
miR156h	EVM0018950	2.5	-1	1	22	2010	2031	UGCUCACUUCUCUUCUGUCAGC	:::::::::::::::: :	GAAAACAGAAGAGAAGUGAGAA	Cleavage	1
miR156h	EVM0013054	2.5	-1	1	22	538	559	UGCUCACUUCUCUUCUGUCAGC	:: :::.:::.::::.:::	GAAGAGAGAGGAGGAGUGGGCA	Cleavage	1
miR156i	EVM0006772	2.5	-1	1	21	1728	1748	UUGACAGAAGAUAGAGAGCAC	::::::::: ::::::::::	GUGCUCUCUCUCUUCUGUCAU	Cleavage	1
miR156i	EVM0030011	2.5	-1	1	21	1664	1684	UUGACAGAAGAUAGAGAGCAC	::::::::: ::::::::::	GUGCUCUCUCUCUUCUGUCAU	Cleavage	1
miR156i	EVM0028591	2.5	-1	1	21	1088	1108	UUGACAGAAGAUAGAGAGCAC	::::::::: ::::::::::	GUGCUCUCUCUCUUCUGUCAU	Cleavage	1
miR156i	EVM0025279	2.5	-1	1	21	968	988	UUGACAGAAGAUAGAGAGCAC	::::::::: ::::::::::	GUGCUCUCUCUCUUCUGUCAU	Cleavage	1
miR156i	EVM0036642	2.5	-1	1	21	778	798	UUGACAGAAGAUAGAGAGCAC	::::.:::.::::::::.:	AUGCUUUCUGUCUUCUGUUAC	Cleavage	1
miR156i	EVM0008241	2.5	-1	1	21	1572	1592	UUGACAGAAGAUAGAGAGCAC	:::::::: ::::::::::	UUGCUCUCUCUCUUCUGUCAU	Cleavage	1
miR156i	EVM0005897	2.5	-1	1	21	1938	1958	UUGACAGAAGAUAGAGAGCAC	: ::::::: ::::::::::	GCGCUCUCUCUCUUCUGUCAU	Cleavage	1
miR156i	EVM0001090	2.5	-1	1	21	2265	2285	UUGACAGAAGAUAGAGAGCAC	: ::::.:.:.:::::::::	AUACUCUUUGUUUUCUGUCAA	Cleavage	1
miR156i	EVM0008593	2.5	-1	1	21	2227	2247	UUGACAGAAGAUAGAGAGCAC	: ::::.:.:.:::::::::	AUACUCUUUGUUUUCUGUCAA	Cleavage	1
miR156i	EVM0034060	2.5	-1	1	21	1249	1269	UUGACAGAAGAUAGAGAGCAC	: ::::::: ::::::::::	GCGCUCUCUCUCUUCUGUCAU	Cleavage	1
miR156i	EVM0005605	2.5	-1	1	21	1052	1072	UUGACAGAAGAUAGAGAGCAC	::::: :: :::::::::::	AUGCUCCCUCUCUUCUGUCAA	Cleavage	1
miR156i	EVM0023196	2.5	-1	1	21	1045	1065	UUGACAGAAGAUAGAGAGCAC	::::: :: :::::::::::	AUGCUCCCUCUCUUCUGUCAA	Cleavage	1
miR156i	EVM0022087	2.5	-1	1	21	271	291	UUGACAGAAGAUAGAGAGCAC	::::::::::::: ::::	UCUCUCUCUAUCUUCUUUCAA	Cleavage	1
miR156i	EVM0010791	2.5	-1	1	21	252	272	UUGACAGAAGAUAGAGAGCAC	:: :::.:::::::::::	ACACUAUCUGUCUUCUGUCAA	Cleavage	1
miR159a	EVM0028109	2.5	-1	1	20	912	931	GUGGAUUGAAGGGAGCUCUU	.::::.:.:.:::::::::	GAGAGUUUCUUUCAAUCCAA	Cleavage	1
miR159a	EVM0028109	2.5	-1	1	20	1212	1231	GUGGAUUGAAGGGAGCUCUU	.::::.:.:.:::::::::	GAGAGUUUCUUUCAAUCCAA	Cleavage	1
miR159a	EVM0031160	2.5	-1	1	20	965	984	GUGGAUUGAAGGGAGCUCUU	::::::::::::: ::::	UAGAGCUCCCUUCACUCCAA	Cleavage	1
miR159a	EVM0031160	2.5	-1	1	20	1265	1284	GUGGAUUGAAGGGAGCUCUU	::::::::::::: ::::	UAGAGCUCCCUUCACUCCAA	Cleavage	1
miR159a	EVM0037326	2.5	-1	1	20	1304	1323	GUGGAUUGAAGGGAGCUCUU	::::::::::::: ::::	UAGAGCUCCCUUCACUCCAA	Cleavage	1
miR159a	EVM0035400	2.5	-1	1	20	1550	1569	GUGGAUUGAAGGGAGCUCUU	::::::::::::: ::::	UAGAGCUCCCUUCACUCCAA	Cleavage	1
miR159a	EVM0019742	2.5	-1	1	20	1449	1468	GUGGAUUGAAGGGAGCUCUU	::::::. .::::::::::	UAGAGCUUAUUUCAAUCCAC	Cleavage	1
miR159a	EVM0019021	2.5	-1	1	20	1761	1780	GUGGAUUGAAGGGAGCUCUU	.::::::::::::: .:::	CGGAGCUCCCUUCAAGUCAC	Cleavage	1
miR159a	EVM0030810	2.5	-1	1	20	884	903	GUGGAUUGAAGGGAGCUCUU	: ::::::.::::.::::.	UAAAGCUCCUUUCAGUCCAU	Cleavage	2
miR159b	EVM0031160	2.5	-1	1	21	965	985	UUUGGAUUGAAGGGAGCUCUA	:::::::::::::: :::::	UAGAGCUCCCUUCACUCCAAU	Cleavage	1
miR159b	EVM0031160	2.5	-1	1	21	1265	1285	UUUGGAUUGAAGGGAGCUCUA	:::::::::::::: :::::	UAGAGCUCCCUUCACUCCAAU	Cleavage	1
miR159b	EVM0037326	2.5	-1	1	21	1304	1324	UUUGGAUUGAAGGGAGCUCUA	:::::::::::::: :::::	UAGAGCUCCCUUCACUCCAAU	Cleavage	1
miR159b	EVM0035400	2.5	-1	1	21	1550	1570	UUUGGAUUGAAGGGAGCUCUA	:::::::::::::: :::::	UAGAGCUCCCUUCACUCCAAU	Cleavage	1
miR159b	EVM0006848	2.5	-1	1	21	381	401	UUUGGAUUGAAGGGAGCUCUA	::::::::::::::.:: :.:	UAGAGCUCCCUUCAGUCAAGA	Cleavage	1
miR159b	EVM0014903	2.5	-1	1	21	1441	1461	UUUGGAUUGAAGGGAGCUCUA	:.:::::::::::: :::::	UGGAGCUCCCUUCACUCCAAU	Cleavage	2
miR159b	EVM0018999	2.5	-1	1	21	962	982	UUUGGAUUGAAGGGAGCUCUA	:::::: :::::::: :::::	UAGAGCCCCCUUCAAACCAAA	Cleavage	1
miR159b	EVM0001550	2.5	-1	1	21	956	976	UUUGGAUUGAAGGGAGCUCUA	:.:::: :::::::: :::::	UGGAGCCCCCUUCAAACCAAA	Cleavage	1
miR159b	EVM0011421	2.5	-1	1	21	959	979	UUUGGAUUGAAGGGAGCUCUA	:.:::: :::::::: :::::	UGGAGCCCCCUUCAAACCAAA	Cleavage	1
miR159b	EVM0008983	2.5	-1	1	21	275	295	UUUGGAUUGAAGGGAGCUCUA	.::::::::::.:: ::.::	AGGAGCUCCCUUUAAGCCGAA	Cleavage	1
miR159b	EVM0018242	2.5	-1	1	21	1472	1492	UUUGGAUUGAAGGGAGCUCUA	::: .::::::.::::::.:	AAGAUUUCCCUUUAAUCCAGA	Cleavage	1
miR159b	EVM0018242	2.5	-1	1	21	1472	1492	UUUGGAUUGAAGGGAGCUCUA	::: .::::::.::::::.:	AAGAUUUCCCUUUAAUCCAGA	Cleavage	1
miR159b	EVM0018242	2.5	-1	1	21	1772	1792	UUUGGAUUGAAGGGAGCUCUA	::: .::::::.::::::.:	AAGAUUUCCCUUUAAUCCAGA	Cleavage	1
miR159b	EVM0031686	2.5	-1	1	21	1210	1230	UUUGGAUUGAAGGGAGCUCUA	: ::::::.:::::: :::.:	UUGAGCUCUCUUCAACCCAGA	Cleavage	1
miR159b	EVM0024985	2.5	-1	1	21	135	155	UUUGGAUUGAAGGGAGCUCUA	::::.:.::::::.::::	UUUAGCUUCUUUCAAUUCAAA	Cleavage	1
miR159b	EVM0010689	2.5	-1	1	21	2058	2078	UUUGGAUUGAAGGGAGCUCUA	::.::.::::.:::::::	AUUAGUUCUCUUCGAUCCAAA	Cleavage	1
miR159b	EVM0002058	2.5	-1	1	21	135	155	UUUGGAUUGAAGGGAGCUCUA	::::.:.::::::.::::	UUUAGCUUCUUUCAAUUCAAA	Cleavage	1
miR159b	EVM0006087	2.5	-1	1	21	977	997	UUUGGAUUGAAGGGAGCUCUA	:.:::.::::::.:.:::.	GCGGGCUUCCUUCAGUUCAAG	Cleavage	1
miR159b	EVM0025059	2.5	-1	1	21	1224	1244	UUUGGAUUGAAGGGAGCUCUA	::: : .:::::::::::::	GAGAUCCUCCUUCAAUCCAAA	Cleavage	1
miR159b	EVM0031040	2.5	-1	1	21	1227	1247	UUUGGAUUGAAGGGAGCUCUA	::: : .:::::::::::::	GAGAUCCUCCUUCAAUCCAAA	Cleavage	1
miR159b	EVM0001494	2.5	-1	1	21	2405	2425	UUUGGAUUGAAGGGAGCUCUA	: :: ::..:::.::::::::	UUGAACUUUCUUUAAUCCAAA	Cleavage	1
miR159c	EVM0013130	2.5	-1	1	20	3816	3835	AUUGGGGUGAAGGGAGCUCC	:: :::::.::::::::::	GGUGCUCCUUUCACCCCAAG	Cleavage	1
miR159c	EVM0009123	2.5	-1	1	20	1782	1801	AUUGGGGUGAAGGGAGCUCC	:::::::::::::: :::	AGAGCUCCCUUCACCACAAG	Cleavage	1
miR159c	EVM0029743	2.5	-1	1	20	997	1016	AUUGGGGUGAAGGGAGCUCC	::::::::::.....::::	UGAGCUCCCUUUGUUUCAAU	Cleavage	2
miR159c	EVM0019923	2.5	-1	1	20	304	323	AUUGGGGUGAAGGGAGCUCC	:::: : :::::::.:::::	GGAGAUGCCUUCACUCCAAU	Cleavage	1
miR159c	EVM0014033	2.5	-1	1	20	1744	1763	AUUGGGGUGAAGGGAGCUCC	: :::::::::.::::::	CAAUCUCCCUUCAUCCCAAU	Cleavage	1
miR159d	EVM0014903	2.5	-1	1	20	1442	1461	CUUGGAUUGAAGGGAGCUCC	::::::::::::: :::::	GGAGCUCCCUUCACUCCAAU	Cleavage	2
miR159d	EVM0014566	2.5	-1	1	20	2042	2061	CUUGGAUUGAAGGGAGCUCC	::::::.::::.:::::: :	GGAGCUUCCUUUAAUCCACG	Cleavage	1
miR159d	EVM0001003	2.5	-1	1	20	265	284	CUUGGAUUGAAGGGAGCUCC	::::: ...:::::::::::	GGAGCCUUUUUCAAUCCAAG	Cleavage	1
miR159d	EVM0031160	2.5	-1	1	20	966	985	CUUGGAUUGAAGGGAGCUCC	:::::::::::: :::::	AGAGCUCCCUUCACUCCAAU	Cleavage	1
miR159d	EVM0031160	2.5	-1	1	20	1266	1285	CUUGGAUUGAAGGGAGCUCC	:::::::::::: :::::	AGAGCUCCCUUCACUCCAAU	Cleavage	1
miR159d	EVM0037326	2.5	-1	1	20	1305	1324	CUUGGAUUGAAGGGAGCUCC	:::::::::::: :::::	AGAGCUCCCUUCACUCCAAU	Cleavage	1
miR159d	EVM0028109	2.5	-1	1	20	913	932	CUUGGAUUGAAGGGAGCUCC	:::.:.:.::::::::::	AGAGUUUCUUUCAAUCCAAA	Cleavage	1
miR159d	EVM0035400	2.5	-1	1	20	1551	1570	CUUGGAUUGAAGGGAGCUCC	:::::::::::: :::::	AGAGCUCCCUUCACUCCAAU	Cleavage	1
miR159d	EVM0028109	2.5	-1	1	20	1213	1232	CUUGGAUUGAAGGGAGCUCC	:::.:.:.::::::::::	AGAGUUUCUUUCAAUCCAAA	Cleavage	1
miR159d	EVM0003332	2.5	-1	1	20	1492	1511	CUUGGAUUGAAGGGAGCUCC	:::::..:::::::: :::	UGAGCUUUCUUCAAUCGAAG	Cleavage	1
miR159d	EVM0003332	2.5	-1	1	20	1792	1811	CUUGGAUUGAAGGGAGCUCC	:::::..:::::::: :::	UGAGCUUUCUUCAAUCGAAG	Cleavage	1
miR159d	EVM0014703	2.5	-1	1	20	772	791	CUUGGAUUGAAGGGAGCUCC	:: ::::.::::::..:::	AGAUCUCCUUUCAAUUUAAG	Cleavage	1
miR159e	EVM0031160	2.5	-1	1	21	965	985	UUUGGAUUGAAGGGAGCUCUA	:::::::::::::: :::::	UAGAGCUCCCUUCACUCCAAU	Cleavage	1
miR159e	EVM0031160	2.5	-1	1	21	1265	1285	UUUGGAUUGAAGGGAGCUCUA	:::::::::::::: :::::	UAGAGCUCCCUUCACUCCAAU	Cleavage	1
miR159e	EVM0037326	2.5	-1	1	21	1304	1324	UUUGGAUUGAAGGGAGCUCUA	:::::::::::::: :::::	UAGAGCUCCCUUCACUCCAAU	Cleavage	1
miR159e	EVM0035400	2.5	-1	1	21	1550	1570	UUUGGAUUGAAGGGAGCUCUA	:::::::::::::: :::::	UAGAGCUCCCUUCACUCCAAU	Cleavage	1
miR159e	EVM0006848	2.5	-1	1	21	381	401	UUUGGAUUGAAGGGAGCUCUA	::::::::::::::.:: :.:	UAGAGCUCCCUUCAGUCAAGA	Cleavage	1
miR159e	EVM0014903	2.5	-1	1	21	1441	1461	UUUGGAUUGAAGGGAGCUCUA	:.:::::::::::: :::::	UGGAGCUCCCUUCACUCCAAU	Cleavage	2
miR159e	EVM0018999	2.5	-1	1	21	962	982	UUUGGAUUGAAGGGAGCUCUA	:::::: :::::::: :::::	UAGAGCCCCCUUCAAACCAAA	Cleavage	1
miR159e	EVM0001550	2.5	-1	1	21	956	976	UUUGGAUUGAAGGGAGCUCUA	:.:::: :::::::: :::::	UGGAGCCCCCUUCAAACCAAA	Cleavage	1
miR159e	EVM0011421	2.5	-1	1	21	959	979	UUUGGAUUGAAGGGAGCUCUA	:.:::: :::::::: :::::	UGGAGCCCCCUUCAAACCAAA	Cleavage	1
miR159e	EVM0008983	2.5	-1	1	21	275	295	UUUGGAUUGAAGGGAGCUCUA	.::::::::::.:: ::.::	AGGAGCUCCCUUUAAGCCGAA	Cleavage	1
miR159e	EVM0018242	2.5	-1	1	21	1472	1492	UUUGGAUUGAAGGGAGCUCUA	::: .::::::.::::::.:	AAGAUUUCCCUUUAAUCCAGA	Cleavage	1
miR159e	EVM0018242	2.5	-1	1	21	1472	1492	UUUGGAUUGAAGGGAGCUCUA	::: .::::::.::::::.:	AAGAUUUCCCUUUAAUCCAGA	Cleavage	1
miR159e	EVM0018242	2.5	-1	1	21	1772	1792	UUUGGAUUGAAGGGAGCUCUA	::: .::::::.::::::.:	AAGAUUUCCCUUUAAUCCAGA	Cleavage	1
miR159e	EVM0031686	2.5	-1	1	21	1210	1230	UUUGGAUUGAAGGGAGCUCUA	: ::::::.:::::: :::.:	UUGAGCUCUCUUCAACCCAGA	Cleavage	1
miR159e	EVM0024985	2.5	-1	1	21	135	155	UUUGGAUUGAAGGGAGCUCUA	::::.:.::::::.::::	UUUAGCUUCUUUCAAUUCAAA	Cleavage	1
miR159e	EVM0010689	2.5	-1	1	21	2058	2078	UUUGGAUUGAAGGGAGCUCUA	::.::.::::.:::::::	AUUAGUUCUCUUCGAUCCAAA	Cleavage	1
miR159e	EVM0002058	2.5	-1	1	21	135	155	UUUGGAUUGAAGGGAGCUCUA	::::.:.::::::.::::	UUUAGCUUCUUUCAAUUCAAA	Cleavage	1
miR159e	EVM0006087	2.5	-1	1	21	977	997	UUUGGAUUGAAGGGAGCUCUA	:.:::.::::::.:.:::.	GCGGGCUUCCUUCAGUUCAAG	Cleavage	1
miR159e	EVM0025059	2.5	-1	1	21	1224	1244	UUUGGAUUGAAGGGAGCUCUA	::: : .:::::::::::::	GAGAUCCUCCUUCAAUCCAAA	Cleavage	1
miR159e	EVM0031040	2.5	-1	1	21	1227	1247	UUUGGAUUGAAGGGAGCUCUA	::: : .:::::::::::::	GAGAUCCUCCUUCAAUCCAAA	Cleavage	1
miR159e	EVM0001494	2.5	-1	1	21	2405	2425	UUUGGAUUGAAGGGAGCUCUA	: :: ::..:::.::::::::	UUGAACUUUCUUUAAUCCAAA	Cleavage	1
miR160a	EVM0007298	2.5	-1	1	20	1324	1343	UGCCUGGCUCCCUGUAUGCC	:: : :::::::::.::::	AGCUUUCAGGGAGCCGGGCA	Cleavage	1
miR160b	EVM0007298	2.5	-1	1	21	1323	1343	UGCCUGGCUCCCUGUAUGCCA	:: : :::::::::.::::	AAGCUUUCAGGGAGCCGGGCA	Cleavage	1
miR160c	EVM0007298	2.5	-1	1	20	1324	1343	UGCCUGGCUCCCUGUAUGCC	:: : :::::::::.::::	AGCUUUCAGGGAGCCGGGCA	Cleavage	1
miR160g	EVM0007298	2.5	-1	1	21	1323	1343	UGCCUGGCUCCCUGUAUGCCA	:: : :::::::::.::::	AAGCUUUCAGGGAGCCGGGCA	Cleavage	1
miR164a	EVM0002760	2.5	-1	1	21	264	284	UGGAGAAGCAGGGCACGUGCA	::::: :.::::::::::	CCCACGUCCUCUGCUUCUCCC	Cleavage	2
miR164a	EVM0014143	2.5	-1	1	21	717	737	UGGAGAAGCAGGGCACGUGCA	::::: ::::::::::.:	AACACGUUCCCUGCUUCUUCU	Cleavage	1
miR164a	EVM0029158	2.5	-1	1	21	654	674	UGGAGAAGCAGGGCACGUGCA	::: : :.:::::::::::	CUCACCUCCUCUGCUUCUCCA	Cleavage	1
miR164b	EVM0002760	2.5	-1	1	21	264	284	UGGAGAAGCAGGGCACGUGCA	::::: :.::::::::::	CCCACGUCCUCUGCUUCUCCC	Cleavage	2
miR164b	EVM0014143	2.5	-1	1	21	717	737	UGGAGAAGCAGGGCACGUGCA	::::: ::::::::::.:	AACACGUUCCCUGCUUCUUCU	Cleavage	1
miR164b	EVM0029158	2.5	-1	1	21	654	674	UGGAGAAGCAGGGCACGUGCA	::: : :.:::::::::::	CUCACCUCCUCUGCUUCUCCA	Cleavage	1
miR164c	EVM0002760	2.5	-1	1	21	264	284	UGGAGAAGCAGGGCACGUGCA	::::: :.::::::::::	CCCACGUCCUCUGCUUCUCCC	Cleavage	2
miR164c	EVM0014143	2.5	-1	1	21	717	737	UGGAGAAGCAGGGCACGUGCA	::::: ::::::::::.:	AACACGUUCCCUGCUUCUUCU	Cleavage	1
miR164c	EVM0029158	2.5	-1	1	21	654	674	UGGAGAAGCAGGGCACGUGCA	::: : :.:::::::::::	CUCACCUCCUCUGCUUCUCCA	Cleavage	1
miR164d	EVM0002760	2.5	-1	1	21	264	284	UGGAGAAGCAGGGCACGUGCA	::::: :.::::::::::	CCCACGUCCUCUGCUUCUCCC	Cleavage	2
miR164d	EVM0014143	2.5	-1	1	21	717	737	UGGAGAAGCAGGGCACGUGCA	::::: ::::::::::.:	AACACGUUCCCUGCUUCUUCU	Cleavage	1
miR164d	EVM0029158	2.5	-1	1	21	654	674	UGGAGAAGCAGGGCACGUGCA	::: : :.:::::::::::	CUCACCUCCUCUGCUUCUCCA	Cleavage	1
miR164e	EVM0017490	2.5	-1	1	21	909	929	UGGAGAAGCAGGGCACAUGCU	::::: :::::::::::::.	AGCAUUUGCCCUGCUUCUCUU	Cleavage	1
miR164e	EVM0032878	2.5	-1	1	21	456	477	UGGAGAAGCAGGGC-ACAUGCU	:::::: ::.:::::::::::	UGCAUGUAGCUCUGCUUCUCCA	Cleavage	1
miR164e	EVM0029135	2.5	-1	1	21	4194	4214	UGGAGAAGCAGGGCACAUGCU	:::::::.::::::. :::	CCCAUGUGCUCUGCUUUCCCA	Cleavage	1
miR164e	EVM0029135	2.5	-1	1	21	2774	2794	UGGAGAAGCAGGGCACAUGCU	:::::::.::::::. :::	CCCAUGUGCUCUGCUUUCCCA	Cleavage	1
miR164e	EVM0022677	2.5	-1	1	21	967	987	UGGAGAAGCAGGGCACAUGCU	: : ::::.:.:::::::.::	AACUUGUGUCUUGCUUCUUCA	Cleavage	1
miR164e	EVM0009271	2.5	-1	1	21	941	961	UGGAGAAGCAGGGCACAUGCU	:: ::: ::::::::::::	CUCACGUGACCUGCUUCUCCA	Cleavage	1
miR164e	EVM0010653	2.5	-1	1	21	1913	1933	UGGAGAAGCAGGGCACAUGCU	::: : .::::::::::::	CACAUAUUUCCUGCUUCUCCA	Cleavage	1
miR164f	EVM0002760	2.5	-1	1	21	264	284	UGGAGAAGCAGGGCACGUGCA	::::: :.::::::::::	CCCACGUCCUCUGCUUCUCCC	Cleavage	2
miR164f	EVM0014143	2.5	-1	1	21	717	737	UGGAGAAGCAGGGCACGUGCA	::::: ::::::::::.:	AACACGUUCCCUGCUUCUUCU	Cleavage	1
miR164f	EVM0029158	2.5	-1	1	21	654	674	UGGAGAAGCAGGGCACGUGCA	::: : :.:::::::::::	CUCACCUCCUCUGCUUCUCCA	Cleavage	1
miR166a	EVM0029151	2.5	-1	1	21	1535	1555	UCGGACCAGGCUUCAUUCCCC	: :.:::::::::::..::	CAGAAGUGAAGCCUGGUUUGA	Cleavage	1
miR166b	EVM0029151	2.5	-1	1	21	1535	1555	UCGGACCAGGCUUCAUUCCCC	: :.:::::::::::..::	CAGAAGUGAAGCCUGGUUUGA	Cleavage	1
miR166c	EVM0029151	2.5	-1	1	21	1535	1555	UCGGACCAGGCUUCAUUCCCC	: :.:::::::::::..::	CAGAAGUGAAGCCUGGUUUGA	Cleavage	1
miR166d	EVM0029151	2.5	-1	1	21	1535	1555	UCGGACCAGGCUUCAUUCCCC	: :.:::::::::::..::	CAGAAGUGAAGCCUGGUUUGA	Cleavage	1
miR166f	EVM0029151	2.5	-1	1	21	1535	1555	UCGGACCAGGCUUCAUUCCCC	: :.:::::::::::..::	CAGAAGUGAAGCCUGGUUUGA	Cleavage	1
miR166g	EVM0029151	2.5	-1	1	21	1535	1555	UCGGACCAGGCUUCAUUCCCC	: :.:::::::::::..::	CAGAAGUGAAGCCUGGUUUGA	Cleavage	1
miR166h	EVM0029151	2.5	-1	1	21	1535	1555	UCGGACCAGGCUUCAUUCCCC	: :.:::::::::::..::	CAGAAGUGAAGCCUGGUUUGA	Cleavage	1
miR166i	EVM0029151	2.5	-1	1	21	1535	1555	UCGGACCAGGCUUCAUUCCCC	: :.:::::::::::..::	CAGAAGUGAAGCCUGGUUUGA	Cleavage	1
miR166j	EVM0029151	2.5	-1	1	21	1535	1555	UCGGACCAGGCUUCAUUCCCC	: :.:::::::::::..::	CAGAAGUGAAGCCUGGUUUGA	Cleavage	1
miR166k	EVM0029151	2.5	-1	1	21	1535	1555	UCGGACCAGGCUUCAUUCCUU	:: :.:::::::::::..::	CAGAAGUGAAGCCUGGUUUGA	Cleavage	1
miR166l	EVM0029151	2.5	-1	1	21	1535	1555	UCGGACCAGGCUUCAUUCCCC	: :.:::::::::::..::	CAGAAGUGAAGCCUGGUUUGA	Cleavage	1
miR166m	EVM0029151	2.5	-1	1	21	1535	1555	UCGGACCAGGCUUCAUUCCCC	: :.:::::::::::..::	CAGAAGUGAAGCCUGGUUUGA	Cleavage	1
miR166n	EVM0029151	2.5	-1	1	21	1535	1555	UCGGACCAGGCUUCAUUCCCC	: :.:::::::::::..::	CAGAAGUGAAGCCUGGUUUGA	Cleavage	1
miR166o	EVM0029151	2.5	-1	1	21	1535	1555	UCGGACCAGGCUUCAUUCCCC	: :.:::::::::::..::	CAGAAGUGAAGCCUGGUUUGA	Cleavage	1
miR166p	EVM0029151	2.5	-1	1	21	1535	1555	UCGGACCAGGCUUCAUUCCCC	: :.:::::::::::..::	CAGAAGUGAAGCCUGGUUUGA	Cleavage	1
miR168a	EVM0034153	2.5	-1	1	21	71	91	UCGCUUGGUGCAGGUCGGGAA	::::: ::::::::::: :	CACCCGAGCUGCACCAAGCUA	Cleavage	1
miR168a	EVM0033355	2.5	-1	1	21	713	733	UCGCUUGGUGCAGGUCGGGAA	::::: ::::::::::: :	CACCCGAGCUGCACCAAGCUA	Cleavage	1
miR168b	EVM0034153	2.5	-1	1	21	71	91	UCGCUUGGUGCAGGUCGGGAA	::::: ::::::::::: :	CACCCGAGCUGCACCAAGCUA	Cleavage	1
miR168b	EVM0033355	2.5	-1	1	21	713	733	UCGCUUGGUGCAGGUCGGGAA	::::: ::::::::::: :	CACCCGAGCUGCACCAAGCUA	Cleavage	1
miR168c	EVM0034153	2.5	-1	1	21	71	91	UCGCUUGGUGCAGGUCGGGAA	::::: ::::::::::: :	CACCCGAGCUGCACCAAGCUA	Cleavage	1
miR168c	EVM0033355	2.5	-1	1	21	713	733	UCGCUUGGUGCAGGUCGGGAA	::::: ::::::::::: :	CACCCGAGCUGCACCAAGCUA	Cleavage	1
miR169a	EVM0001031	2.5	-1	1	21	442	462	CCGAGCCAAGAAUGACUUGCC	: ::::::::::: :::::	UUCUAGUCAUUCUUGCCUCGG	Cleavage	1
miR169a	EVM0001031	2.5	-1	1	21	742	762	CCGAGCCAAGAAUGACUUGCC	: ::::::::::: :::::	UUCUAGUCAUUCUUGCCUCGG	Cleavage	1
miR169b	EVM0034730	2.5	-1	1	20	1350	1369	UAGCCAAGGACGACUAGCCU	.::: ::::::.:::::::	GGGCAAGUCGUUCUUGGCUC	Cleavage	1
miR169b	EVM0005120	2.5	-1	1	20	1411	1430	UAGCCAAGGACGACUAGCCU	.::: ::::::.:::::::	GGGCAAGUCGUUCUUGGCUC	Cleavage	1
miR169c	EVM0001031	2.5	-1	1	21	442	462	CCGAGCCAAGAAUGACUUGCC	: ::::::::::: :::::	UUCUAGUCAUUCUUGCCUCGG	Cleavage	1
miR169c	EVM0001031	2.5	-1	1	21	742	762	CCGAGCCAAGAAUGACUUGCC	: ::::::::::: :::::	UUCUAGUCAUUCUUGCCUCGG	Cleavage	1
miR169d	EVM0007847	2.5	-1	1	20	1228	1247	GCAAGCAUCCUUGGUUCUCC	:::::: ::::: :::::::	GGAGAAGCAAGGCUGCUUGC	Cleavage	1
miR169d	EVM0027258	2.5	-1	1	20	409	428	GCAAGCAUCCUUGGUUCUCC	::::.:.:::::::::: :	AGAGAGCUAAGGAUGCUUAC	Cleavage	1
miR169d	EVM0031249	2.5	-1	1	20	592	611	GCAAGCAUCCUUGGUUCUCC	:: ::.::::::::::::	ACAGCACUAAGGAUGCUUGC	Cleavage	1
miR169e	EVM0017016	2.5	-1	1	22	930	951	AGACGGGCUCUUAUCUUUCAUG	:::::::..:.:..:::::	AGGGAAAGAUGGGGGUUCGUCU	Cleavage	1
miR169e	EVM0017016	2.5	-1	1	22	630	651	AGACGGGCUCUUAUCUUUCAUG	:::::::..:.:..:::::	AGGGAAAGAUGGGGGUUCGUCU	Cleavage	1
miR169f	EVM0020870	2.5	-1	1	23	257	279	UAGCCAAGGGCGACUUGCCCACC	:: :::::::: .::::::::.	CGUCGGCAAGUCAUCCUUGGCUG	Translation	1
miR169g	EVM0001031	2.5	-1	1	21	442	462	CCGAGCCAAGAAUGACUUGCC	: ::::::::::: :::::	UUCUAGUCAUUCUUGCCUCGG	Cleavage	1
miR169g	EVM0001031	2.5	-1	1	21	742	762	CCGAGCCAAGAAUGACUUGCC	: ::::::::::: :::::	UUCUAGUCAUUCUUGCCUCGG	Cleavage	1
miR171b	EVM0029480	2.5	-1	1	21	994	1014	UGAUUGAGCCGUGCCAAUAUC	:::: ::: ::::::::::::	GAUACUGGAACGGCUCAAUCA	Cleavage	1
miR171b	EVM0023844	2.5	-1	1	21	1955	1975	UGAUUGAGCCGUGCCAAUAUC	:.: :::::::::::.::::	GGUUUUGGCACGGCUUAAUCC	Cleavage	1
miR171b	EVM0005060	2.5	-1	1	21	2236	2256	UGAUUGAGCCGUGCCAAUAUC	::.::::::: :::::::.:	CAUGUUGGCACUGCUCAAUUA	Translation	1
miR171b	EVM0022701	2.5	-1	1	21	432	452	UGAUUGAGCCGUGCCAAUAUC	: :::: :::: :::::::::	GCUAUUUGCACAGCUCAAUCA	Translation	1
miR171c	EVM0029480	2.5	-1	1	21	994	1014	UGAUUGAGCCGUGCCAAUAUC	:::: ::: ::::::::::::	GAUACUGGAACGGCUCAAUCA	Cleavage	1
miR171c	EVM0023844	2.5	-1	1	21	1955	1975	UGAUUGAGCCGUGCCAAUAUC	:.: :::::::::::.::::	GGUUUUGGCACGGCUUAAUCC	Cleavage	1
miR171c	EVM0005060	2.5	-1	1	21	2236	2256	UGAUUGAGCCGUGCCAAUAUC	::.::::::: :::::::.:	CAUGUUGGCACUGCUCAAUUA	Translation	1
miR171c	EVM0022701	2.5	-1	1	21	432	452	UGAUUGAGCCGUGCCAAUAUC	: :::: :::: :::::::::	GCUAUUUGCACAGCUCAAUCA	Translation	1
miR171d	EVM0026704	2.5	-1	1	21	2104	2124	CGAGCCGAAUCAAUAUCACUC	::::::::.::.::.:::	UGCUGAUAUUGGUUUGGUUCG	Cleavage	1
miR171d	EVM0005147	2.5	-1	1	21	2089	2109	CGAGCCGAAUCAAUAUCACUC	::::::::.::.::.:::	UGCUGAUAUUGGUUUGGUUCG	Cleavage	1
miR171e	EVM0026704	2.5	-1	1	21	2104	2124	CGAGCCGAAUCAAUAUCACUC	::::::::.::.::.:::	UGCUGAUAUUGGUUUGGUUCG	Cleavage	1
miR171e	EVM0005147	2.5	-1	1	21	2089	2109	CGAGCCGAAUCAAUAUCACUC	::::::::.::.::.:::	UGCUGAUAUUGGUUUGGUUCG	Cleavage	1
miR171f	EVM0029480	2.5	-1	1	21	994	1014	UGAUUGAGCCGUGCCAAUAUC	:::: ::: ::::::::::::	GAUACUGGAACGGCUCAAUCA	Cleavage	1
miR171f	EVM0023844	2.5	-1	1	21	1955	1975	UGAUUGAGCCGUGCCAAUAUC	:.: :::::::::::.::::	GGUUUUGGCACGGCUUAAUCC	Cleavage	1
miR171f	EVM0005060	2.5	-1	1	21	2236	2256	UGAUUGAGCCGUGCCAAUAUC	::.::::::: :::::::.:	CAUGUUGGCACUGCUCAAUUA	Translation	1
miR171f	EVM0022701	2.5	-1	1	21	432	452	UGAUUGAGCCGUGCCAAUAUC	: :::: :::: :::::::::	GCUAUUUGCACAGCUCAAUCA	Translation	1
miR171h	EVM0029480	2.5	-1	1	21	994	1014	UGAUUGAGCCGUGCCAAUAUC	:::: ::: ::::::::::::	GAUACUGGAACGGCUCAAUCA	Cleavage	1
miR171h	EVM0023844	2.5	-1	1	21	1955	1975	UGAUUGAGCCGUGCCAAUAUC	:.: :::::::::::.::::	GGUUUUGGCACGGCUUAAUCC	Cleavage	1
miR171h	EVM0005060	2.5	-1	1	21	2236	2256	UGAUUGAGCCGUGCCAAUAUC	::.::::::: :::::::.:	CAUGUUGGCACUGCUCAAUUA	Translation	1
miR171h	EVM0022701	2.5	-1	1	21	432	452	UGAUUGAGCCGUGCCAAUAUC	: :::: :::: :::::::::	GCUAUUUGCACAGCUCAAUCA	Translation	1
miR171j	EVM0029480	2.5	-1	1	21	994	1014	UGAUUGAGCCGUGCCAAUAUC	:::: ::: ::::::::::::	GAUACUGGAACGGCUCAAUCA	Cleavage	1
miR171j	EVM0023844	2.5	-1	1	21	1955	1975	UGAUUGAGCCGUGCCAAUAUC	:.: :::::::::::.::::	GGUUUUGGCACGGCUUAAUCC	Cleavage	1
miR171j	EVM0005060	2.5	-1	1	21	2236	2256	UGAUUGAGCCGUGCCAAUAUC	::.::::::: :::::::.:	CAUGUUGGCACUGCUCAAUUA	Translation	1
miR171j	EVM0022701	2.5	-1	1	21	432	452	UGAUUGAGCCGUGCCAAUAUC	: :::: :::: :::::::::	GCUAUUUGCACAGCUCAAUCA	Translation	1
miR171k	EVM0029480	2.5	-1	1	21	994	1014	UGAUUGAGCCGUGCCAAUAUC	:::: ::: ::::::::::::	GAUACUGGAACGGCUCAAUCA	Cleavage	1
miR171k	EVM0023844	2.5	-1	1	21	1955	1975	UGAUUGAGCCGUGCCAAUAUC	:.: :::::::::::.::::	GGUUUUGGCACGGCUUAAUCC	Cleavage	1
miR171k	EVM0005060	2.5	-1	1	21	2236	2256	UGAUUGAGCCGUGCCAAUAUC	::.::::::: :::::::.:	CAUGUUGGCACUGCUCAAUUA	Translation	1
miR171k	EVM0022701	2.5	-1	1	21	432	452	UGAUUGAGCCGUGCCAAUAUC	: :::: :::: :::::::::	GCUAUUUGCACAGCUCAAUCA	Translation	1
miR171l	EVM0029480	2.5	-1	1	21	994	1014	UGAUUGAGCCGUGCCAAUAUC	:::: ::: ::::::::::::	GAUACUGGAACGGCUCAAUCA	Cleavage	1
miR171l	EVM0023844	2.5	-1	1	21	1955	1975	UGAUUGAGCCGUGCCAAUAUC	:.: :::::::::::.::::	GGUUUUGGCACGGCUUAAUCC	Cleavage	1
miR171l	EVM0005060	2.5	-1	1	21	2236	2256	UGAUUGAGCCGUGCCAAUAUC	::.::::::: :::::::.:	CAUGUUGGCACUGCUCAAUUA	Translation	1
miR171l	EVM0022701	2.5	-1	1	21	432	452	UGAUUGAGCCGUGCCAAUAUC	: :::: :::: :::::::::	GCUAUUUGCACAGCUCAAUCA	Translation	1
miR172a	EVM0002489	2.5	-1	1	21	1788	1808	GGAAUCUUGAUGAUGCUGCAG	:::::::::: :.:.::::::	CUGCAGCAUCUUUAGGAUUCC	Translation	1
miR172a	EVM0021213	2.5	-1	1	21	1524	1544	GGAAUCUUGAUGAUGCUGCAG	:.: ::::::::::.:::.	UGGUAUCAUCAUCAAGGUUCU	Cleavage	1
miR172a	EVM0001294	2.5	-1	1	21	204	224	GGAAUCUUGAUGAUGCUGCAG	::: :::::::::::: ::	AAGCAUCAUCAUCAAGAUACC	Cleavage	1
miR172b	EVM0000189	2.5	-1	1	21	1835	1855	AGAAUCUUGAUGAUGCUGCAU	:: .::: :::::::::::::	AUCUAGCUUCAUCAAGAUUCU	Cleavage	1
miR172b	EVM0027329	2.5	-1	1	21	2056	2076	AGAAUCUUGAUGAUGCUGCAU	::.: : :::::::::::::	CUGUAUCUUCAUCAAGAUUCU	Cleavage	1
miR172b	EVM0027329	2.5	-1	1	21	1914	1934	AGAAUCUUGAUGAUGCUGCAU	::.: : :::::::::::::	CUGUAUCUUCAUCAAGAUUCU	Cleavage	1
miR172b	EVM0009084	2.5	-1	1	21	2152	2172	AGAAUCUUGAUGAUGCUGCAU	::.: : :::::::::::::	CUGUAUCUUCAUCAAGAUUCU	Cleavage	1
miR172b	EVM0027329	2.5	-1	1	21	2214	2234	AGAAUCUUGAUGAUGCUGCAU	::.: : :::::::::::::	CUGUAUCUUCAUCAAGAUUCU	Cleavage	1
miR172b	EVM0028837	2.5	-1	1	21	744	764	AGAAUCUUGAUGAUGCUGCAU	:: .::::::::::::::	UGUCAAUAUCAUCAAGAUUCU	Cleavage	1
miR172b	EVM0000223	2.5	-1	1	21	931	951	AGAAUCUUGAUGAUGCUGCAU	: ::: :::::::: ::::::	ACGCAACAUCAUCAUGAUUCU	Cleavage	1
miR172b	EVM0025398	2.5	-1	1	21	2282	2302	AGAAUCUUGAUGAUGCUGCAU	::: ::::: :::::::::	CAGCAACAUCAGCAAGAUUCU	Translation	1
miR172c	EVM0000189	2.5	-1	1	21	1835	1855	AGAAUCUUGAUGAUGCUGCAU	:: .::: :::::::::::::	AUCUAGCUUCAUCAAGAUUCU	Cleavage	1
miR172c	EVM0027329	2.5	-1	1	21	2056	2076	AGAAUCUUGAUGAUGCUGCAU	::.: : :::::::::::::	CUGUAUCUUCAUCAAGAUUCU	Cleavage	1
miR172c	EVM0027329	2.5	-1	1	21	1914	1934	AGAAUCUUGAUGAUGCUGCAU	::.: : :::::::::::::	CUGUAUCUUCAUCAAGAUUCU	Cleavage	1
miR172c	EVM0009084	2.5	-1	1	21	2152	2172	AGAAUCUUGAUGAUGCUGCAU	::.: : :::::::::::::	CUGUAUCUUCAUCAAGAUUCU	Cleavage	1
miR172c	EVM0027329	2.5	-1	1	21	2214	2234	AGAAUCUUGAUGAUGCUGCAU	::.: : :::::::::::::	CUGUAUCUUCAUCAAGAUUCU	Cleavage	1
miR172c	EVM0028837	2.5	-1	1	21	744	764	AGAAUCUUGAUGAUGCUGCAU	:: .::::::::::::::	UGUCAAUAUCAUCAAGAUUCU	Cleavage	1
miR172c	EVM0000223	2.5	-1	1	21	931	951	AGAAUCUUGAUGAUGCUGCAU	: ::: :::::::: ::::::	ACGCAACAUCAUCAUGAUUCU	Cleavage	1
miR172c	EVM0025398	2.5	-1	1	21	2282	2302	AGAAUCUUGAUGAUGCUGCAU	::: ::::: :::::::::	CAGCAACAUCAGCAAGAUUCU	Translation	1
miR172d	EVM0000189	2.5	-1	1	21	1835	1855	AGAAUCUUGAUGAUGCUGCAU	:: .::: :::::::::::::	AUCUAGCUUCAUCAAGAUUCU	Cleavage	1
miR172d	EVM0027329	2.5	-1	1	21	2056	2076	AGAAUCUUGAUGAUGCUGCAU	::.: : :::::::::::::	CUGUAUCUUCAUCAAGAUUCU	Cleavage	1
miR172d	EVM0027329	2.5	-1	1	21	1914	1934	AGAAUCUUGAUGAUGCUGCAU	::.: : :::::::::::::	CUGUAUCUUCAUCAAGAUUCU	Cleavage	1
miR172d	EVM0009084	2.5	-1	1	21	2152	2172	AGAAUCUUGAUGAUGCUGCAU	::.: : :::::::::::::	CUGUAUCUUCAUCAAGAUUCU	Cleavage	1
miR172d	EVM0027329	2.5	-1	1	21	2214	2234	AGAAUCUUGAUGAUGCUGCAU	::.: : :::::::::::::	CUGUAUCUUCAUCAAGAUUCU	Cleavage	1
miR172d	EVM0028837	2.5	-1	1	21	744	764	AGAAUCUUGAUGAUGCUGCAU	:: .::::::::::::::	UGUCAAUAUCAUCAAGAUUCU	Cleavage	1
miR172d	EVM0000223	2.5	-1	1	21	931	951	AGAAUCUUGAUGAUGCUGCAU	: ::: :::::::: ::::::	ACGCAACAUCAUCAUGAUUCU	Cleavage	1
miR172d	EVM0025398	2.5	-1	1	21	2282	2302	AGAAUCUUGAUGAUGCUGCAU	::: ::::: :::::::::	CAGCAACAUCAGCAAGAUUCU	Translation	1
miR172e	EVM0002489	2.5	-1	1	21	1788	1808	GGAAUCUUGAUGAUGCUGCAG	:::::::::: :.:.::::::	CUGCAGCAUCUUUAGGAUUCC	Translation	1
miR172e	EVM0021213	2.5	-1	1	21	1524	1544	GGAAUCUUGAUGAUGCUGCAG	:.: ::::::::::.:::.	UGGUAUCAUCAUCAAGGUUCU	Cleavage	1
miR172e	EVM0001294	2.5	-1	1	21	204	224	GGAAUCUUGAUGAUGCUGCAG	::: :::::::::::: ::	AAGCAUCAUCAUCAAGAUACC	Cleavage	1
miR172f	EVM0000189	2.5	-1	1	21	1835	1855	AGAAUCUUGAUGAUGCUGCAU	:: .::: :::::::::::::	AUCUAGCUUCAUCAAGAUUCU	Cleavage	1
miR172f	EVM0027329	2.5	-1	1	21	2056	2076	AGAAUCUUGAUGAUGCUGCAU	::.: : :::::::::::::	CUGUAUCUUCAUCAAGAUUCU	Cleavage	1
miR172f	EVM0027329	2.5	-1	1	21	1914	1934	AGAAUCUUGAUGAUGCUGCAU	::.: : :::::::::::::	CUGUAUCUUCAUCAAGAUUCU	Cleavage	1
miR172f	EVM0009084	2.5	-1	1	21	2152	2172	AGAAUCUUGAUGAUGCUGCAU	::.: : :::::::::::::	CUGUAUCUUCAUCAAGAUUCU	Cleavage	1
miR172f	EVM0027329	2.5	-1	1	21	2214	2234	AGAAUCUUGAUGAUGCUGCAU	::.: : :::::::::::::	CUGUAUCUUCAUCAAGAUUCU	Cleavage	1
miR172f	EVM0028837	2.5	-1	1	21	744	764	AGAAUCUUGAUGAUGCUGCAU	:: .::::::::::::::	UGUCAAUAUCAUCAAGAUUCU	Cleavage	1
miR172f	EVM0000223	2.5	-1	1	21	931	951	AGAAUCUUGAUGAUGCUGCAU	: ::: :::::::: ::::::	ACGCAACAUCAUCAUGAUUCU	Cleavage	1
miR172f	EVM0025398	2.5	-1	1	21	2282	2302	AGAAUCUUGAUGAUGCUGCAU	::: ::::: :::::::::	CAGCAACAUCAGCAAGAUUCU	Translation	1
miR172g	EVM0002489	2.5	-1	1	21	1788	1808	GGAAUCUUGAUGAUGCUGCAU	::::::::: :.:.::::::	CUGCAGCAUCUUUAGGAUUCC	Translation	1
miR172g	EVM0001294	2.5	-1	1	21	204	224	GGAAUCUUGAUGAUGCUGCAU	: ::: :::::::::::: ::	AAGCAUCAUCAUCAAGAUACC	Cleavage	1
miR172g	EVM0021213	2.5	-1	1	21	1524	1544	GGAAUCUUGAUGAUGCUGCAU	:.: ::::::::::.:::.	UGGUAUCAUCAUCAAGGUUCU	Cleavage	1
miR1861	EVM0037859	2.5	-1	1	20	8	27	GUUGAGGAAGGAACUUGAGG	:::.:::::.::::.::.:.	CCUUAAGUUUCUUCUUCGAU	Cleavage	1
miR1861	EVM0002950	2.5	-1	1	20	6	25	GUUGAGGAAGGAACUUGAGG	:::.:::::.::::.::.:.	CCUUAAGUUUCUUCUUCGAU	Cleavage	1
miR1861	EVM0025057	2.5	-1	1	20	771	790	GUUGAGGAAGGAACUUGAGG	.:::::::::::: :::::	UCUCAAGUUCCUUGCUCAAG	Cleavage	1
miR1861	EVM0020022	2.5	-1	1	20	1723	1742	GUUGAGGAAGGAACUUGAGG	.::::::::::::::..:	AUUCAAGUUCCUUCCUUGAG	Cleavage	1
miR1861	EVM0014316	2.5	-1	1	20	1992	2011	GUUGAGGAAGGAACUUGAGG	.:::::::..::.::::.:	AUUCAAGUUUUUUUCUCAGC	Cleavage	1
miR1861	EVM0022384	2.5	-1	1	20	165	184	GUUGAGGAAGGAACUUGAGG	..:: ::::.::::.:::::	UUUCCAGUUUCUUCUUCAAC	Cleavage	1
miR1861	EVM0035077	2.5	-1	1	20	602	621	GUUGAGGAAGGAACUUGAGG	.:::: :: :::::::::::	UCUCAUGUGCCUUCCUCAAC	Cleavage	1
miR1861	EVM0034817	2.5	-1	1	20	413	432	GUUGAGGAAGGAACUUGAGG	:::.. ::.::::::::::	ACUCGGAUUUCUUCCUCAAC	Cleavage	1
miR1861	EVM0034817	2.5	-1	1	20	113	132	GUUGAGGAAGGAACUUGAGG	:::.. ::.::::::::::	ACUCGGAUUUCUUCCUCAAC	Cleavage	1
miR2111a	EVM0032191	2.5	-1	1	20	1011	1030	GAAACACUAGGAUGCAGAUU	::. :.:::.:::::::::	CAUUGGUAUCUUAGUGUUUC	Cleavage	1
miR2111a	EVM0008132	2.5	-1	1	20	1210	1229	GAAACACUAGGAUGCAGAUU	:: :: ::.::::::::::	CAUAUGAAUUCUAGUGUUUC	Cleavage	1
miR2111a	EVM0024925	2.5	-1	1	20	1153	1172	GAAACACUAGGAUGCAGAUU	:: :: ::.::::::::::	CAUAUGAAUUCUAGUGUUUC	Cleavage	1
miR2111b	EVM0016525	2.5	-1	1	21	1993	2013	GUCCUUGGGUUGCAGAUUACC	::::.::::::.:.::::	UUUAAUUUGCAACUCGAGGAG	Cleavage	1
miR2111b	EVM0021197	2.5	-1	1	21	1399	1419	GUCCUUGGGUUGCAGAUUACC	:::: ::..::::::::.:	UCUAAUAUGUGACCCAAGGGC	Cleavage	1
miR2111c	EVM0016525	2.5	-1	1	21	1993	2013	GUCCUUGGGUUGCAGAUUACC	::::.::::::.:.::::	UUUAAUUUGCAACUCGAGGAG	Cleavage	1
miR2111c	EVM0021197	2.5	-1	1	21	1399	1419	GUCCUUGGGUUGCAGAUUACC	:::: ::..::::::::.:	UCUAAUAUGUGACCCAAGGGC	Cleavage	1
miR2275a	EVM0029611	2.5	-1	1	22	1269	1290	UUUAAUUUCCUCCAAUAUCUCA	::.:.:: :::::::..:::::	UGGGGUAGUGGAGGAGGUUAAA	Cleavage	1
miR2275a	EVM0016037	2.5	-1	1	22	1905	1926	UUUAAUUUCCUCCAAUAUCUCA	: ::.:::::::::::: :::.	UCAGGUAUUGGAGGAAAAUAAG	Cleavage	1
miR2275a	EVM0011541	2.5	-1	1	22	31	52	UUUAAUUUCCUCCAAUAUCUCA	:::: :: ::::::::::::.	AGAGAAAUGGGAGGAAAUUAAG	Cleavage	1
miR2275a	EVM0037186	2.5	-1	1	22	1674	1695	UUUAAUUUCCUCCAAUAUCUCA	:::::: ::::::::: :::	GCAGAUAUAGGAGGAAAUGAAA	Cleavage	1
miR2275a	EVM0028758	2.5	-1	1	22	1958	1979	UUUAAUUUCCUCCAAUAUCUCA	::::::::::: ::::::	ACUUAUAUUGGAGGACAUUAAA	Cleavage	1
miR2275a	EVM0028119	2.5	-1	1	22	1911	1932	UUUAAUUUCCUCCAAUAUCUCA	:.:.: :::::::.:::::	AUUGGUGUAGGAGGAAGUUAAA	Cleavage	1
miR2275b	EVM0035622	2.5	-1	1	21	151	171	AGGAUUGGAGGGAAUUAAACA	:::::::::::::. ::::.:	UGUUUAAUUCCCUUAAAUCUU	Cleavage	1
miR2275b	EVM0017507	2.5	-1	1	21	505	525	AGGAUUGGAGGGAAUUAAACA	: ::::::::..::.:::::	UCUUUAAUUCUUUCUAAUCCA	Cleavage	1
miR2275b	EVM0019554	2.5	-1	1	21	42	62	AGGAUUGGAGGGAAUUAAACA	:::::::::::::::.:	CUAUUAAUUCCCUCCAAUUCC	Cleavage	1
miR2275b	EVM0003394	2.5	-1	1	21	350	370	AGGAUUGGAGGGAAUUAAACA	: :::.::: ::::::.::::	UCUUUGAUUACCUCCAGUCCU	Cleavage	1
miR2275b	EVM0024874	2.5	-1	1	21	289	309	AGGAUUGGAGGGAAUUAAACA	: :::..:::::::::.:..:	UUUUUGGUUCCCUCCAGUUUU	Cleavage	1
miR2275b	EVM0024152	2.5	-1	1	21	1922	1942	AGGAUUGGAGGGAAUUAAACA	::.:::::::.::::.::	CUAUUGAUUCCCUUCAAUUCU	Cleavage	1
miR2275b	EVM0032402	2.5	-1	1	21	801	821	AGGAUUGGAGGGAAUUAAACA	: ::::::::.:::.:::: :	UCUUUAAUUCUCUCUAAUCAU	Cleavage	1
miR2275b	EVM0021591	2.5	-1	1	21	1045	1065	AGGAUUGGAGGGAAUUAAACA	: :::::::...:.:::::.:	UAUUUAAUUUUUUUCAAUCUU	Cleavage	1
miR2275b	EVM0024385	2.5	-1	1	21	449	469	AGGAUUGGAGGGAAUUAAACA	: ::::::::.::: ::::.:	UCUUUAAUUCUCUCAAAUCUU	Cleavage	2
miR2275b	EVM0031721	2.5	-1	1	21	407	427	AGGAUUGGAGGGAAUUAAACA	::: :: :.:::::::::::	AGUUCAAGUUCCUCCAAUCCU	Cleavage	1
miR2275b	EVM0013126	2.5	-1	1	21	114	134	AGGAUUGGAGGGAAUUAAACA	: ::::: ::.:::::.::.:	UCUUUAACUCUCUCCAGUCUU	Cleavage	1
miR2275b	EVM0012155	2.5	-1	1	21	173	193	AGGAUUGGAGGGAAUUAAACA	::: :::::::::::.::	AAGUUAUUUCCCUCCAAUUCU	Cleavage	1
miR2275b	EVM0032072	2.5	-1	1	21	1571	1591	AGGAUUGGAGGGAAUUAAACA	: :::::.:::.:::::.:	GUUAUAAUUUCCUUCAAUCUU	Cleavage	1
miR2275c	EVM0004035	2.5	-1	1	21	2721	2741	AGACUUGGAGGAAACUAAAGC	::: :::::::.::..:::::	GCUGUAGUUUCUUCUGAGUCU	Cleavage	2
miR2275c	EVM0011982	2.5	-1	1	21	1839	1859	AGACUUGGAGGAAACUAAAGC	::: :::::::.::..:::::	GCUGUAGUUUCUUCUGAGUCU	Cleavage	1
miR2275c	EVM0036427	2.5	-1	1	21	2412	2432	AGACUUGGAGGAAACUAAAGC	.::::::: .::::::::.:	UUUUUAGUUGUCUCCAAGUUU	Cleavage	1
miR2275c	EVM0024552	2.5	-1	1	21	491	511	AGACUUGGAGGAAACUAAAGC	: :.:::::.:.:::::::	UGUCUGGUUUCUUUCAAGUCU	Cleavage	1
miR2275c	EVM0022552	2.5	-1	1	21	809	829	AGACUUGGAGGAAACUAAAGC	.:::: :::.:::::::::	CUUUUAUCUUCUUCCAAGUCU	Cleavage	1
miR2275c	EVM0022552	2.5	-1	1	21	809	829	AGACUUGGAGGAAACUAAAGC	.:::: :::.:::::::::	CUUUUAUCUUCUUCCAAGUCU	Cleavage	1
miR2275c	EVM0022552	2.5	-1	1	21	801	821	AGACUUGGAGGAAACUAAAGC	.:::: :::.:::::::::	CUUUUAUCUUCUUCCAAGUCU	Cleavage	1
miR2912	EVM0009629	2.5	-1	1	20	1213	1232	UCUACAACUCUAGAUAUGAC	::::::::::::: ::::	CCCAUAUCUAGAGUUCUAGA	Cleavage	1
miR319a	EVM0000898	2.5	-1	1	21	1175	1195	UAGCUGCCGACUCAUUCAUCC	:::: ::::.::::::::	AUUUGAAGGAGUUGGCAGCUA	Cleavage	1
miR319a	EVM0010197	2.5	-1	1	21	1264	1284	UAGCUGCCGACUCAUUCAUCC	:: :::::::: :::::::	UUAUCAAUGAGUCUGCAGCUA	Cleavage	1
miR319b	EVM0006087	2.5	-1	1	20	978	997	AUUGGACUGAAGGGAGCUCC	:.:::.::::::::.:::	CGGGCUUCCUUCAGUUCAAG	Cleavage	1
miR319b	EVM0031168	2.5	-1	1	20	95	114	AUUGGACUGAAGGGAGCUCC	:::.:..:::.:::.::::	UGAGUUUUCUUUAGUUCAAU	Cleavage	1
miR319b	EVM0004666	2.5	-1	1	20	1517	1536	AUUGGACUGAAGGGAGCUCC	::.: ::::::::::::::	GGGGGACCCUUCAGUCCAAU	Cleavage	1
miR319b	EVM0004478	2.5	-1	1	20	2065	2084	AUUGGACUGAAGGGAGCUCC	::.: ::::::::::::::	GGGGGACCCUUCAGUCCAAU	Cleavage	1
miR319c	EVM0023371	2.5	-1	1	20	1857	1876	UUGGACUGAAGGGAGCUCCU	:::::::::::::: :.::.	AGGAGCUCCCUUCAAUUCAG	Cleavage	1
miR319c	EVM0021275	2.5	-1	1	20	1038	1057	UUGGACUGAAGGGAGCUCCU	:::.:.:::.:::::::.:.	AGGGGUUCCUUUCAGUCUAG	Cleavage	1
miR319c	EVM0006087	2.5	-1	1	20	977	996	UUGGACUGAAGGGAGCUCCU	:.:::.::::::::.:::	GCGGGCUUCCUUCAGUUCAA	Cleavage	1
miR319c	EVM0031160	2.5	-1	1	20	965	984	UUGGACUGAAGGGAGCUCCU	:::::::::::: :::::	UAGAGCUCCCUUCACUCCAA	Cleavage	1
miR319c	EVM0031160	2.5	-1	1	20	1265	1284	UUGGACUGAAGGGAGCUCCU	:::::::::::: :::::	UAGAGCUCCCUUCACUCCAA	Cleavage	1
miR319c	EVM0037326	2.5	-1	1	20	1304	1323	UUGGACUGAAGGGAGCUCCU	:::::::::::: :::::	UAGAGCUCCCUUCACUCCAA	Cleavage	1
miR319c	EVM0035400	2.5	-1	1	20	1550	1569	UUGGACUGAAGGGAGCUCCU	:::::::::::: :::::	UAGAGCUCCCUUCACUCCAA	Cleavage	1
miR319c	EVM0004666	2.5	-1	1	20	1516	1535	UUGGACUGAAGGGAGCUCCU	:::.: :::::::::::::	AGGGGGACCCUUCAGUCCAA	Cleavage	1
miR319c	EVM0004478	2.5	-1	1	20	2064	2083	UUGGACUGAAGGGAGCUCCU	:::.: :::::::::::::	AGGGGGACCCUUCAGUCCAA	Cleavage	1
miR319c	EVM0004056	2.5	-1	1	20	897	916	UUGGACUGAAGGGAGCUCCU	: .:::::.::::::.:::	UGUGGCUCCUUUCAGUUCAA	Cleavage	2
miR319d	EVM0014903	2.5	-1	1	21	1441	1461	CUUGGACUGAAGGGAGCUCCC	::::::::::::: :::::	UGGAGCUCCCUUCACUCCAAU	Cleavage	1
miR319d	EVM0031160	2.5	-1	1	21	965	985	CUUGGACUGAAGGGAGCUCCC	:::::::::::: :::::	UAGAGCUCCCUUCACUCCAAU	Cleavage	1
miR319d	EVM0031160	2.5	-1	1	21	1265	1285	CUUGGACUGAAGGGAGCUCCC	:::::::::::: :::::	UAGAGCUCCCUUCACUCCAAU	Cleavage	1
miR319d	EVM0037326	2.5	-1	1	21	1304	1324	CUUGGACUGAAGGGAGCUCCC	:::::::::::: :::::	UAGAGCUCCCUUCACUCCAAU	Cleavage	1
miR319d	EVM0035400	2.5	-1	1	21	1550	1570	CUUGGACUGAAGGGAGCUCCC	:::::::::::: :::::	UAGAGCUCCCUUCACUCCAAU	Cleavage	1
miR319d	EVM0017321	2.5	-1	1	21	5375	5395	CUUGGACUGAAGGGAGCUCCC	.::::::::::::.::.:	AAUGGCUCCCUUCAGUUCAGG	Cleavage	1
miR319d	EVM0029040	2.5	-1	1	21	536	556	CUUGGACUGAAGGGAGCUCCC	: ::: ::::::: :::::::	GUGAGAUCCCUUCUGUCCAAG	Cleavage	1
miR319d	EVM0015025	2.5	-1	1	21	205	225	CUUGGACUGAAGGGAGCUCCC	: ::: ::::::: :::::::	GUGAGAUCCCUUCUGUCCAAG	Cleavage	1
miR319e	EVM0023371	2.5	-1	1	20	1857	1876	UUGGACUGAAGGGAGCUCCU	:::::::::::::: :.::.	AGGAGCUCCCUUCAAUUCAG	Cleavage	1
miR319e	EVM0021275	2.5	-1	1	20	1038	1057	UUGGACUGAAGGGAGCUCCU	:::.:.:::.:::::::.:.	AGGGGUUCCUUUCAGUCUAG	Cleavage	1
miR319e	EVM0006087	2.5	-1	1	20	977	996	UUGGACUGAAGGGAGCUCCU	:.:::.::::::::.:::	GCGGGCUUCCUUCAGUUCAA	Cleavage	1
miR319e	EVM0031160	2.5	-1	1	20	965	984	UUGGACUGAAGGGAGCUCCU	:::::::::::: :::::	UAGAGCUCCCUUCACUCCAA	Cleavage	1
miR319e	EVM0031160	2.5	-1	1	20	1265	1284	UUGGACUGAAGGGAGCUCCU	:::::::::::: :::::	UAGAGCUCCCUUCACUCCAA	Cleavage	1
miR319e	EVM0037326	2.5	-1	1	20	1304	1323	UUGGACUGAAGGGAGCUCCU	:::::::::::: :::::	UAGAGCUCCCUUCACUCCAA	Cleavage	1
miR319e	EVM0035400	2.5	-1	1	20	1550	1569	UUGGACUGAAGGGAGCUCCU	:::::::::::: :::::	UAGAGCUCCCUUCACUCCAA	Cleavage	1
miR319e	EVM0004666	2.5	-1	1	20	1516	1535	UUGGACUGAAGGGAGCUCCU	:::.: :::::::::::::	AGGGGGACCCUUCAGUCCAA	Cleavage	1
miR319e	EVM0004478	2.5	-1	1	20	2064	2083	UUGGACUGAAGGGAGCUCCU	:::.: :::::::::::::	AGGGGGACCCUUCAGUCCAA	Cleavage	1
miR319e	EVM0004056	2.5	-1	1	20	897	916	UUGGACUGAAGGGAGCUCCU	: .:::::.::::::.:::	UGUGGCUCCUUUCAGUUCAA	Cleavage	2
miR319f	EVM0014903	2.5	-1	1	21	1441	1461	CUUGGACUGAAGGGAGCUCCC	::::::::::::: :::::	UGGAGCUCCCUUCACUCCAAU	Cleavage	1
miR319f	EVM0031160	2.5	-1	1	21	965	985	CUUGGACUGAAGGGAGCUCCC	:::::::::::: :::::	UAGAGCUCCCUUCACUCCAAU	Cleavage	1
miR319f	EVM0031160	2.5	-1	1	21	1265	1285	CUUGGACUGAAGGGAGCUCCC	:::::::::::: :::::	UAGAGCUCCCUUCACUCCAAU	Cleavage	1
miR319f	EVM0037326	2.5	-1	1	21	1304	1324	CUUGGACUGAAGGGAGCUCCC	:::::::::::: :::::	UAGAGCUCCCUUCACUCCAAU	Cleavage	1
miR319f	EVM0035400	2.5	-1	1	21	1550	1570	CUUGGACUGAAGGGAGCUCCC	:::::::::::: :::::	UAGAGCUCCCUUCACUCCAAU	Cleavage	1
miR319f	EVM0017321	2.5	-1	1	21	5375	5395	CUUGGACUGAAGGGAGCUCCC	.::::::::::::.::.:	AAUGGCUCCCUUCAGUUCAGG	Cleavage	1
miR319f	EVM0029040	2.5	-1	1	21	536	556	CUUGGACUGAAGGGAGCUCCC	: ::: ::::::: :::::::	GUGAGAUCCCUUCUGUCCAAG	Cleavage	1
miR319f	EVM0015025	2.5	-1	1	21	205	225	CUUGGACUGAAGGGAGCUCCC	: ::: ::::::: :::::::	GUGAGAUCCCUUCUGUCCAAG	Cleavage	1
miR319g	EVM0006087	2.5	-1	1	20	977	996	UUGGACUGAAGGGAGCUCCC	: :.:::.::::::::.:::	GCGGGCUUCCUUCAGUUCAA	Cleavage	1
miR319g	EVM0031160	2.5	-1	1	20	965	984	UUGGACUGAAGGGAGCUCCC	:::::::::::: :::::	UAGAGCUCCCUUCACUCCAA	Cleavage	1
miR319g	EVM0031160	2.5	-1	1	20	1265	1284	UUGGACUGAAGGGAGCUCCC	:::::::::::: :::::	UAGAGCUCCCUUCACUCCAA	Cleavage	1
miR319g	EVM0037326	2.5	-1	1	20	1304	1323	UUGGACUGAAGGGAGCUCCC	:::::::::::: :::::	UAGAGCUCCCUUCACUCCAA	Cleavage	1
miR319g	EVM0035400	2.5	-1	1	20	1550	1569	UUGGACUGAAGGGAGCUCCC	:::::::::::: :::::	UAGAGCUCCCUUCACUCCAA	Cleavage	1
miR319g	EVM0023371	2.5	-1	1	20	1857	1876	UUGGACUGAAGGGAGCUCCC	::::::::::::: :.::.	AGGAGCUCCCUUCAAUUCAG	Cleavage	1
miR319g	EVM0021275	2.5	-1	1	20	1038	1057	UUGGACUGAAGGGAGCUCCC	::.:.:::.:::::::.:.	AGGGGUUCCUUUCAGUCUAG	Cleavage	1
miR319g	EVM0004056	2.5	-1	1	20	897	916	UUGGACUGAAGGGAGCUCCC	: .:::::.::::::.:::	UGUGGCUCCUUUCAGUUCAA	Cleavage	2
miR319g	EVM0004666	2.5	-1	1	20	1516	1535	UUGGACUGAAGGGAGCUCCC	::.: :::::::::::::	AGGGGGACCCUUCAGUCCAA	Cleavage	1
miR319g	EVM0004478	2.5	-1	1	20	2064	2083	UUGGACUGAAGGGAGCUCCC	::.: :::::::::::::	AGGGGGACCCUUCAGUCCAA	Cleavage	1
miR3627b	EVM0001021	2.5	-1	1	22	5809	5830	UCUGUCGCUGGAAAGAUGGUAC	:...::::::::::.:.:::.	UUGUUAUCUUUCCAGUGGCAGG	Cleavage	1
miR3627b	EVM0003475	2.5	-1	1	22	733	754	UCUGUCGCUGGAAAGAUGGUAC	: .::::::::::::::: :.	AUCUCAUCUUUCCAGCGACCGG	Cleavage	1
miR390a	EVM0027317	2.5	-1	1	21	532	552	AAGCUCAGGAGGGAUAGCGCC	::.:::::::. :::::::::	GGUGCUAUCCUACCUGAGCUU	Translation	2
miR390a	EVM0035788	2.5	-1	1	21	542	562	AAGCUCAGGAGGGAUAGCGCC	::.:::::::. :::::::::	GGUGCUAUCCUACCUGAGCUU	Translation	3
miR390a	EVM0009623	2.5	-1	1	21	2097	2117	AAGCUCAGGAGGGAUAGCGCC	::: :::: ::::::::::::	GGCUCUAUACCUCCUGAGCUU	Cleavage	1
miR390a	EVM0030271	2.5	-1	1	21	964	984	AAGCUCAGGAGGGAUAGCGCC	.:: ::.:.::::::::::	CUUGCAAUUCUUCCUGAGCUU	Cleavage	1
miR390a	EVM0030271	2.5	-1	1	21	747	767	AAGCUCAGGAGGGAUAGCGCC	.:: ::.:.::::::::::	CUUGCAAUUCUUCCUGAGCUU	Cleavage	1
miR390b	EVM0027317	2.5	-1	1	21	532	552	AAGCUCAGGAGGGAUAGCGCC	::.:::::::. :::::::::	GGUGCUAUCCUACCUGAGCUU	Translation	2
miR390b	EVM0035788	2.5	-1	1	21	542	562	AAGCUCAGGAGGGAUAGCGCC	::.:::::::. :::::::::	GGUGCUAUCCUACCUGAGCUU	Translation	3
miR390b	EVM0009623	2.5	-1	1	21	2097	2117	AAGCUCAGGAGGGAUAGCGCC	::: :::: ::::::::::::	GGCUCUAUACCUCCUGAGCUU	Cleavage	1
miR390b	EVM0030271	2.5	-1	1	21	964	984	AAGCUCAGGAGGGAUAGCGCC	.:: ::.:.::::::::::	CUUGCAAUUCUUCCUGAGCUU	Cleavage	1
miR390b	EVM0030271	2.5	-1	1	21	747	767	AAGCUCAGGAGGGAUAGCGCC	.:: ::.:.::::::::::	CUUGCAAUUCUUCCUGAGCUU	Cleavage	1
miR390c	EVM0027317	2.5	-1	1	21	532	552	AAGCUCAGGAGGGAUAGCGCC	::.:::::::. :::::::::	GGUGCUAUCCUACCUGAGCUU	Translation	2
miR390c	EVM0035788	2.5	-1	1	21	542	562	AAGCUCAGGAGGGAUAGCGCC	::.:::::::. :::::::::	GGUGCUAUCCUACCUGAGCUU	Translation	3
miR390c	EVM0009623	2.5	-1	1	21	2097	2117	AAGCUCAGGAGGGAUAGCGCC	::: :::: ::::::::::::	GGCUCUAUACCUCCUGAGCUU	Cleavage	1
miR390c	EVM0030271	2.5	-1	1	21	964	984	AAGCUCAGGAGGGAUAGCGCC	.:: ::.:.::::::::::	CUUGCAAUUCUUCCUGAGCUU	Cleavage	1
miR390c	EVM0030271	2.5	-1	1	21	747	767	AAGCUCAGGAGGGAUAGCGCC	.:: ::.:.::::::::::	CUUGCAAUUCUUCCUGAGCUU	Cleavage	1
miR390d	EVM0027317	2.5	-1	1	21	532	552	AAGCUCAGGAGGGAUAGCGCC	::.:::::::. :::::::::	GGUGCUAUCCUACCUGAGCUU	Translation	2
miR390d	EVM0035788	2.5	-1	1	21	542	562	AAGCUCAGGAGGGAUAGCGCC	::.:::::::. :::::::::	GGUGCUAUCCUACCUGAGCUU	Translation	3
miR390d	EVM0009623	2.5	-1	1	21	2097	2117	AAGCUCAGGAGGGAUAGCGCC	::: :::: ::::::::::::	GGCUCUAUACCUCCUGAGCUU	Cleavage	1
miR390d	EVM0030271	2.5	-1	1	21	964	984	AAGCUCAGGAGGGAUAGCGCC	.:: ::.:.::::::::::	CUUGCAAUUCUUCCUGAGCUU	Cleavage	1
miR390d	EVM0030271	2.5	-1	1	21	747	767	AAGCUCAGGAGGGAUAGCGCC	.:: ::.:.::::::::::	CUUGCAAUUCUUCCUGAGCUU	Cleavage	1
miR393a	EVM0020273	2.5	-1	1	21	2418	2438	UCCAAAGGGAUCGCAUUGAUC	: :.:::: :::.::::::::	GUUUAAUGGGAUUCCUUUGGA	Cleavage	1
miR393b	EVM0020273	2.5	-1	1	21	2418	2438	UCCAAAGGGAUCGCAUUGAUC	: :.:::: :::.::::::::	GUUUAAUGGGAUUCCUUUGGA	Cleavage	1
miR393c	EVM0020273	2.5	-1	1	21	2418	2438	UCCAAAGGGAUCGCAUUGAUC	: :.:::: :::.::::::::	GUUUAAUGGGAUUCCUUUGGA	Cleavage	1
miR393d	EVM0020273	2.5	-1	1	21	2418	2438	UCCAAAGGGAUCGCAUUGAUC	: :.:::: :::.::::::::	GUUUAAUGGGAUUCCUUUGGA	Cleavage	1
miR393e	EVM0020273	2.5	-1	1	21	2418	2438	UCCAAAGGGAUCGCAUUGAUC	: :.:::: :::.::::::::	GUUUAAUGGGAUUCCUUUGGA	Cleavage	1
miR394a	EVM0025952	2.5	-1	1	20	2979	2998	UUGGCAUUCUGUCCACCUCC	:: :: :.:::::::::::	UGAAGUUGGCAGAAUGCCAA	Cleavage	1
miR394b	EVM0025952	2.5	-1	1	20	2979	2998	UUGGCAUUCUGUCCACCUCC	:: :: :.:::::::::::	UGAAGUUGGCAGAAUGCCAA	Cleavage	1
miR395a	EVM0002378	2.5	-1	1	21	1050	1070	CUGAAGUGUUUGGGGGAACUC	:::::::::::..::::: :	CAGUUCCCCCAAGUACUUCUG	Cleavage	1
miR395a	EVM0002378	2.5	-1	1	21	750	770	CUGAAGUGUUUGGGGGAACUC	:::::::::::..::::: :	CAGUUCCCCCAAGUACUUCUG	Cleavage	1
miR395a	EVM0002378	2.5	-1	1	21	750	770	CUGAAGUGUUUGGGGGAACUC	:::::::::::..::::: :	CAGUUCCCCCAAGUACUUCUG	Cleavage	1
miR395a	EVM0023129	2.5	-1	1	21	1534	1554	CUGAAGUGUUUGGGGGAACUC	.:::.::.::::::.::::	UGGUUUCCUCAAACAUUUCAA	Cleavage	2
miR395b	EVM0002378	2.5	-1	1	21	1050	1070	CUGAAGUGUUUGGGGGAACUC	:::::::::::..::::: :	CAGUUCCCCCAAGUACUUCUG	Cleavage	1
miR395b	EVM0002378	2.5	-1	1	21	750	770	CUGAAGUGUUUGGGGGAACUC	:::::::::::..::::: :	CAGUUCCCCCAAGUACUUCUG	Cleavage	1
miR395b	EVM0002378	2.5	-1	1	21	750	770	CUGAAGUGUUUGGGGGAACUC	:::::::::::..::::: :	CAGUUCCCCCAAGUACUUCUG	Cleavage	1
miR395b	EVM0023129	2.5	-1	1	21	1534	1554	CUGAAGUGUUUGGGGGAACUC	.:::.::.::::::.::::	UGGUUUCCUCAAACAUUUCAA	Cleavage	2
miR395c	EVM0016964	2.5	-1	1	20	1489	1508	UGAAGUGUUUGGGGGAACUC	:::::.:.:::.:::::::	GAGUUUCUCCAGACACUUCU	Cleavage	1
miR395c	EVM0010936	2.5	-1	1	20	1282	1301	UGAAGUGUUUGGGGGAACUC	:::: :: ::::::::::::	GAGUCCCACCAAACACUUCA	Cleavage	1
miR395c	EVM0017249	2.5	-1	1	20	1210	1229	UGAAGUGUUUGGGGGAACUC	::::.:.:::.:::::::	CAGUUUCUCCAGACACUUCU	Cleavage	1
miR395c	EVM0017249	2.5	-1	1	20	1510	1529	UGAAGUGUUUGGGGGAACUC	::::.:.:::.:::::::	CAGUUUCUCCAGACACUUCU	Cleavage	1
miR395c	EVM0032030	2.5	-1	1	20	1293	1312	UGAAGUGUUUGGGGGAACUC	.::::..::::.::.::::	UGGUUCUUCCAAGCAUUUCA	Cleavage	1
miR395c	EVM0004117	2.5	-1	1	20	274	293	UGAAGUGUUUGGGGGAACUC	: :::.::..:::::::::	UAUUUCUCCUGAACACUUCA	Cleavage	1
miR395c	EVM0000858	2.5	-1	1	20	3077	3096	UGAAGUGUUUGGGGGAACUC	:::: :::::::::: :::	CAGUUACCCCAAACACAUCA	Cleavage	1
miR395c	EVM0009253	2.5	-1	1	20	495	514	UGAAGUGUUUGGGGGAACUC	::: ::.:::::::::::	UAGUGACCUCAAACACUUCA	Cleavage	1
miR395d	EVM0002378	2.5	-1	1	21	1050	1070	CUGAAGUGUUUGGGGGAACUC	:::::::::::..::::: :	CAGUUCCCCCAAGUACUUCUG	Cleavage	1
miR395d	EVM0002378	2.5	-1	1	21	750	770	CUGAAGUGUUUGGGGGAACUC	:::::::::::..::::: :	CAGUUCCCCCAAGUACUUCUG	Cleavage	1
miR395d	EVM0002378	2.5	-1	1	21	750	770	CUGAAGUGUUUGGGGGAACUC	:::::::::::..::::: :	CAGUUCCCCCAAGUACUUCUG	Cleavage	1
miR395d	EVM0023129	2.5	-1	1	21	1534	1554	CUGAAGUGUUUGGGGGAACUC	.:::.::.::::::.::::	UGGUUUCCUCAAACAUUUCAA	Cleavage	2
miR395e	EVM0016964	2.5	-1	1	20	1489	1508	UGAAGUGUUUGGGGGAACUC	:::::.:.:::.:::::::	GAGUUUCUCCAGACACUUCU	Cleavage	1
miR395e	EVM0010936	2.5	-1	1	20	1282	1301	UGAAGUGUUUGGGGGAACUC	:::: :: ::::::::::::	GAGUCCCACCAAACACUUCA	Cleavage	1
miR395e	EVM0017249	2.5	-1	1	20	1210	1229	UGAAGUGUUUGGGGGAACUC	::::.:.:::.:::::::	CAGUUUCUCCAGACACUUCU	Cleavage	1
miR395e	EVM0017249	2.5	-1	1	20	1510	1529	UGAAGUGUUUGGGGGAACUC	::::.:.:::.:::::::	CAGUUUCUCCAGACACUUCU	Cleavage	1
miR395e	EVM0032030	2.5	-1	1	20	1293	1312	UGAAGUGUUUGGGGGAACUC	.::::..::::.::.::::	UGGUUCUUCCAAGCAUUUCA	Cleavage	1
miR395e	EVM0004117	2.5	-1	1	20	274	293	UGAAGUGUUUGGGGGAACUC	: :::.::..:::::::::	UAUUUCUCCUGAACACUUCA	Cleavage	1
miR395e	EVM0000858	2.5	-1	1	20	3077	3096	UGAAGUGUUUGGGGGAACUC	:::: :::::::::: :::	CAGUUACCCCAAACACAUCA	Cleavage	1
miR395e	EVM0009253	2.5	-1	1	20	495	514	UGAAGUGUUUGGGGGAACUC	::: ::.:::::::::::	UAGUGACCUCAAACACUUCA	Cleavage	1
miR395f	EVM0002378	2.5	-1	1	21	1050	1070	CUGAAGUGUUUGGGGGAACUC	:::::::::::..::::: :	CAGUUCCCCCAAGUACUUCUG	Cleavage	1
miR395f	EVM0002378	2.5	-1	1	21	750	770	CUGAAGUGUUUGGGGGAACUC	:::::::::::..::::: :	CAGUUCCCCCAAGUACUUCUG	Cleavage	1
miR395f	EVM0002378	2.5	-1	1	21	750	770	CUGAAGUGUUUGGGGGAACUC	:::::::::::..::::: :	CAGUUCCCCCAAGUACUUCUG	Cleavage	1
miR395f	EVM0023129	2.5	-1	1	21	1534	1554	CUGAAGUGUUUGGGGGAACUC	.:::.::.::::::.::::	UGGUUUCCUCAAACAUUUCAA	Cleavage	2
miR395g	EVM0002378	2.5	-1	1	21	1050	1070	CUGAAGUGUUUGGGGGAACUC	:::::::::::..::::: :	CAGUUCCCCCAAGUACUUCUG	Cleavage	1
miR395g	EVM0002378	2.5	-1	1	21	750	770	CUGAAGUGUUUGGGGGAACUC	:::::::::::..::::: :	CAGUUCCCCCAAGUACUUCUG	Cleavage	1
miR395g	EVM0002378	2.5	-1	1	21	750	770	CUGAAGUGUUUGGGGGAACUC	:::::::::::..::::: :	CAGUUCCCCCAAGUACUUCUG	Cleavage	1
miR395g	EVM0023129	2.5	-1	1	21	1534	1554	CUGAAGUGUUUGGGGGAACUC	.:::.::.::::::.::::	UGGUUUCCUCAAACAUUUCAA	Cleavage	2
miR395h	EVM0002378	2.5	-1	1	21	1050	1070	CUGAAGUGUUUGGGGGAACUC	:::::::::::..::::: :	CAGUUCCCCCAAGUACUUCUG	Cleavage	1
miR395h	EVM0002378	2.5	-1	1	21	750	770	CUGAAGUGUUUGGGGGAACUC	:::::::::::..::::: :	CAGUUCCCCCAAGUACUUCUG	Cleavage	1
miR395h	EVM0002378	2.5	-1	1	21	750	770	CUGAAGUGUUUGGGGGAACUC	:::::::::::..::::: :	CAGUUCCCCCAAGUACUUCUG	Cleavage	1
miR395h	EVM0023129	2.5	-1	1	21	1534	1554	CUGAAGUGUUUGGGGGAACUC	.:::.::.::::::.::::	UGGUUUCCUCAAACAUUUCAA	Cleavage	2
miR395i	EVM0002378	2.5	-1	1	21	1050	1070	CUGAAGUGUUUGGGGGAACUC	:::::::::::..::::: :	CAGUUCCCCCAAGUACUUCUG	Cleavage	1
miR395i	EVM0002378	2.5	-1	1	21	750	770	CUGAAGUGUUUGGGGGAACUC	:::::::::::..::::: :	CAGUUCCCCCAAGUACUUCUG	Cleavage	1
miR395i	EVM0002378	2.5	-1	1	21	750	770	CUGAAGUGUUUGGGGGAACUC	:::::::::::..::::: :	CAGUUCCCCCAAGUACUUCUG	Cleavage	1
miR395i	EVM0023129	2.5	-1	1	21	1534	1554	CUGAAGUGUUUGGGGGAACUC	.:::.::.::::::.::::	UGGUUUCCUCAAACAUUUCAA	Cleavage	2
miR395j	EVM0002378	2.5	-1	1	21	1050	1070	CUGAAGUGUUUGGGGGAACUC	:::::::::::..::::: :	CAGUUCCCCCAAGUACUUCUG	Cleavage	1
miR395j	EVM0002378	2.5	-1	1	21	750	770	CUGAAGUGUUUGGGGGAACUC	:::::::::::..::::: :	CAGUUCCCCCAAGUACUUCUG	Cleavage	1
miR395j	EVM0002378	2.5	-1	1	21	750	770	CUGAAGUGUUUGGGGGAACUC	:::::::::::..::::: :	CAGUUCCCCCAAGUACUUCUG	Cleavage	1
miR395j	EVM0023129	2.5	-1	1	21	1534	1554	CUGAAGUGUUUGGGGGAACUC	.:::.::.::::::.::::	UGGUUUCCUCAAACAUUUCAA	Cleavage	2
miR396a	EVM0009598	2.5	-1	1	21	2056	2076	UUCCACAGCUUUCUUGAACUG	:: :..::::::.:::::::	GAGAUUGAGAAAGUUGUGGAA	Cleavage	1
miR396a	EVM0014779	2.5	-1	1	21	493	513	UUCCACAGCUUUCUUGAACUG	:: :::::::::::::::.	GAGGCCAAGAAAGCUGUGGAG	Cleavage	1
miR396a	EVM0005363	2.5	-1	1	21	1198	1218	UUCCACAGCUUUCUUGAACUG	:: : :::.:::::::::::	AAGGUGAAGGAAGCUGUGGAA	Cleavage	1
miR396b	EVM0005363	2.5	-1	1	21	1198	1218	UUCCACAGCUUUCUUGAACUU	::: : :::.:::::::::::	AAGGUGAAGGAAGCUGUGGAA	Cleavage	1
miR396b	EVM0009598	2.5	-1	1	21	2056	2076	UUCCACAGCUUUCUUGAACUU	.:: :..::::::.:::::::	GAGAUUGAGAAAGUUGUGGAA	Cleavage	1
miR396b	EVM0014779	2.5	-1	1	21	493	513	UUCCACAGCUUUCUUGAACUU	.:: :::::::::::::::.	GAGGCCAAGAAAGCUGUGGAG	Cleavage	1
miR396c	EVM0005363	2.5	-1	1	21	1198	1218	UUCCACAGCUUUCUUGAACUU	::: : :::.:::::::::::	AAGGUGAAGGAAGCUGUGGAA	Cleavage	1
miR396c	EVM0009598	2.5	-1	1	21	2056	2076	UUCCACAGCUUUCUUGAACUU	.:: :..::::::.:::::::	GAGAUUGAGAAAGUUGUGGAA	Cleavage	1
miR396c	EVM0014779	2.5	-1	1	21	493	513	UUCCACAGCUUUCUUGAACUU	.:: :::::::::::::::.	GAGGCCAAGAAAGCUGUGGAG	Cleavage	1
miR396d	EVM0009598	2.5	-1	1	21	2056	2076	UUCCACAGCUUUCUUGAACUG	:: :..::::::.:::::::	GAGAUUGAGAAAGUUGUGGAA	Cleavage	1
miR396d	EVM0014779	2.5	-1	1	21	493	513	UUCCACAGCUUUCUUGAACUG	:: :::::::::::::::.	GAGGCCAAGAAAGCUGUGGAG	Cleavage	1
miR396d	EVM0005363	2.5	-1	1	21	1198	1218	UUCCACAGCUUUCUUGAACUG	:: : :::.:::::::::::	AAGGUGAAGGAAGCUGUGGAA	Cleavage	1
miR396e	EVM0009598	2.5	-1	1	21	2056	2076	UUCCACAGCUUUCUUGAACUG	:: :..::::::.:::::::	GAGAUUGAGAAAGUUGUGGAA	Cleavage	1
miR396e	EVM0014779	2.5	-1	1	21	493	513	UUCCACAGCUUUCUUGAACUG	:: :::::::::::::::.	GAGGCCAAGAAAGCUGUGGAG	Cleavage	1
miR396e	EVM0005363	2.5	-1	1	21	1198	1218	UUCCACAGCUUUCUUGAACUG	:: : :::.:::::::::::	AAGGUGAAGGAAGCUGUGGAA	Cleavage	1
miR396f	EVM0005363	2.5	-1	1	21	1198	1218	UUCCACAGCUUUCUUGAACUU	::: : :::.:::::::::::	AAGGUGAAGGAAGCUGUGGAA	Cleavage	1
miR396f	EVM0009598	2.5	-1	1	21	2056	2076	UUCCACAGCUUUCUUGAACUU	.:: :..::::::.:::::::	GAGAUUGAGAAAGUUGUGGAA	Cleavage	1
miR396f	EVM0014779	2.5	-1	1	21	493	513	UUCCACAGCUUUCUUGAACUU	.:: :::::::::::::::.	GAGGCCAAGAAAGCUGUGGAG	Cleavage	1
miR396g	EVM0000013	2.5	-1	1	21	318	338	UUUCCACGGCUUUCUUGAACU	:: ::::::::::.::::.:.	AGCUCAAGAAAGCUGUGGGAG	Cleavage	1
miR396g	EVM0016909	2.5	-1	1	21	2179	2199	UUUCCACGGCUUUCUUGAACU	: :::.::::::.::: ::::	AAUUCGAGAAAGUCGUUGAAA	Cleavage	1
miR396g	EVM0007946	2.5	-1	1	21	1217	1237	UUUCCACGGCUUUCUUGAACU	::::.:::::::::: ::.	GCUUCAGGAAAGCCGUGAAAG	Cleavage	1
miR396g	EVM0013236	2.5	-1	1	21	1397	1417	UUUCCACGGCUUUCUUGAACU	::::.:::::::::: ::.	GCUUCAGGAAAGCCGUGAAAG	Cleavage	1
miR396g	EVM0008104	2.5	-1	1	21	210	230	UUUCCACGGCUUUCUUGAACU	:::::::::::.:::: .:	GUUUCAAGAAAGCUGUGGCGA	Cleavage	1
miR396g	EVM0015722	2.5	-1	1	21	668	688	UUUCCACGGCUUUCUUGAACU	:: ::::::::::::::.	UCUUGAAGAAAGCCGUGGAGU	Cleavage	1
miR396g	EVM0035275	2.5	-1	1	21	1686	1706	UUUCCACGGCUUUCUUGAACU	: :: :.:::.::::::::.:	ACUUGAGGAAGGCCGUGGAGA	Cleavage	1
miR396g	EVM0035275	2.5	-1	1	21	1386	1406	UUUCCACGGCUUUCUUGAACU	: :: :.:::.::::::::.:	ACUUGAGGAAGGCCGUGGAGA	Cleavage	1
miR396g	EVM0031799	2.5	-1	1	21	818	838	UUUCCACGGCUUUCUUGAACU	: .:::.:::::::::::.	UUUAUAAGGAAGCCGUGGAAG	Cleavage	1
miR396g	EVM0034320	2.5	-1	1	21	1106	1126	UUUCCACGGCUUUCUUGAACU	: ::::::::: :::::::	CUUACAAGAAAGCAGUGGAAA	Cleavage	1
miR396g	EVM0007507	2.5	-1	1	21	896	916	UUUCCACGGCUUUCUUGAACU	: : :: :::::::::::.::	AAUCCAUGAAAGCCGUGGGAA	Cleavage	2
miR396h	EVM0008174	2.5	-1	1	21	666	686	UUCCACGGCUUUCUUGAACUU	.:::::: :::::.::::.:	CGGUUCAAUAAAGCUGUGGGA	Cleavage	1
miR396h	EVM0020759	2.5	-1	1	21	2014	2034	UUCCACGGCUUUCUUGAACUU	:::: .::::::::::::..	CAGUUAGAGAAAGCCGUGGGG	Cleavage	1
miR396h	EVM0017668	2.5	-1	1	21	1744	1764	UUCCACGGCUUUCUUGAACUU	::::::::::..::::.:	UUAUUCAAGAAAGUUGUGGGA	Cleavage	1
miR396h	EVM0015722	2.5	-1	1	21	667	687	UUCCACGGCUUUCUUGAACUU	:: ::::::::::::::.	UUCUUGAAGAAAGCCGUGGAG	Cleavage	1
miR398a	EVM0011134	2.5	-1	1	21	1963	1983	UGUGUUCUCAGGUCACCCCUU	.:::::: ::::::::::: :	GAGGGGUUACCUGAGAACAGA	Cleavage	1
miR398a	EVM0030875	2.5	-1	1	21	1495	1515	UGUGUUCUCAGGUCACCCCUU	: ::::::.::::::.:.:	UCGAGGUGACUUGAGAAUAUA	Cleavage	1
miR399a	EVM0013233	2.5	-1	1	21	1022	1042	UGCCAAAGGAGAGUUGCCCUU	:::: :.:::.::::::.:	GUGGGCUAUUCUUCUUUGGUA	Cleavage	1
miR399c	EVM0027705	2.5	-1	1	21	715	735	UGCCAAAGGAGAAUUGCCCUG	::::: :: ::::::::::::	CAGGGAAACUCUCCUUUGGCA	Cleavage	1
miR399c	EVM0007466	2.5	-1	1	21	247	267	UGCCAAAGGAGAAUUGCCCUG	:::.:.::::::: :::::	GUGGGUAGUUCUCCUCUGGCA	Cleavage	1
miR399d	EVM0030515	2.5	-1	1	21	1889	1909	UGCCAAAGGAGAUUUGCCCGG	.::: :::: ::::::::::	AUGGGAAAAUGUCCUUUGGCA	Translation	1
miR399d	EVM0027705	2.5	-1	1	21	715	735	UGCCAAAGGAGAUUUGCCCGG	: ::: :: ::::::::::::	CAGGGAAACUCUCCUUUGGCA	Cleavage	1
miR399e	EVM0027705	2.5	-1	1	21	715	735	UGCCAAAGGAGAAUUGCCCUG	::::: :: ::::::::::::	CAGGGAAACUCUCCUUUGGCA	Cleavage	1
miR399e	EVM0007466	2.5	-1	1	21	247	267	UGCCAAAGGAGAAUUGCCCUG	:::.:.::::::: :::::	GUGGGUAGUUCUCCUCUGGCA	Cleavage	1
miR399f	EVM0024033	2.5	-1	1	21	79	99	UUUGCCAAAGGAGAUUUGCUC	:::::::. ::::::::::.	AAGCAAAUUCCCUUUGGCAAG	Cleavage	1
miR399f	EVM0026829	2.5	-1	1	21	513	533	UUUGCCAAAGGAGAUUUGCUC	:::.:: :::::::::..::	AAGCGAAACUCCUUUGGUGAA	Cleavage	1
miR399f	EVM0027705	2.5	-1	1	21	717	737	UUUGCCAAAGGAGAUUUGCUC	:.: :: :::::::::::::.	GGGAAACUCUCCUUUGGCAAG	Cleavage	1
miR399f	EVM0007373	2.5	-1	1	21	1335	1355	UUUGCCAAAGGAGAUUUGCUC	:.: :: :::.::::::::::	GGGAAAUUCUUCUUUGGCAAA	Cleavage	1
miR399f	EVM0018952	2.5	-1	1	21	2894	2914	UUUGCCAAAGGAGAUUUGCUC	:.::::::::::::: ::.	ACGUAAAUCUCCUUUGGAAAG	Cleavage	1
miR399f	EVM0020135	2.5	-1	1	21	4541	4561	UUUGCCAAAGGAGAUUUGCUC	:::.::.:: :::::::::	AUGCAGAUUUCAUUUGGCAAA	Translation	1
miR403a	EVM0004835	2.5	-1	1	21	1619	1639	UUAGAUUCACGCACAAACUCG	.:::::::.::::::::.	UUGGUUUGUGUGUGAAUCUGU	Cleavage	1
miR403a	EVM0006429	2.5	-1	1	21	612	632	UUAGAUUCACGCACAAACUCG	:: ::::::::::.:::..	UAAGGUUGUGCGUGAGUCUGG	Cleavage	1
miR403a	EVM0018436	2.5	-1	1	21	788	808	UUAGAUUCACGCACAAACUCG	: ::::::.:::.::.:::	AAACUUUGUGUGUGGAUUUAA	Cleavage	1
miR403b	EVM0004835	2.5	-1	1	21	1619	1639	UUAGAUUCACGCACAAACUCG	.:::::::.::::::::.	UUGGUUUGUGUGUGAAUCUGU	Cleavage	1
miR403b	EVM0006429	2.5	-1	1	21	612	632	UUAGAUUCACGCACAAACUCG	:: ::::::::::.:::..	UAAGGUUGUGCGUGAGUCUGG	Cleavage	1
miR403b	EVM0018436	2.5	-1	1	21	788	808	UUAGAUUCACGCACAAACUCG	: ::::::.:::.::.:::	AAACUUUGUGUGUGGAUUUAA	Cleavage	1
miR403c	EVM0004835	2.5	-1	1	21	1619	1639	UUAGAUUCACGCACAAACUCG	.:::::::.::::::::.	UUGGUUUGUGUGUGAAUCUGU	Cleavage	1
miR403c	EVM0006429	2.5	-1	1	21	612	632	UUAGAUUCACGCACAAACUCG	:: ::::::::::.:::..	UAAGGUUGUGCGUGAGUCUGG	Cleavage	1
miR403c	EVM0018436	2.5	-1	1	21	788	808	UUAGAUUCACGCACAAACUCG	: ::::::.:::.::.:::	AAACUUUGUGUGUGGAUUUAA	Cleavage	1
miR408	EVM0022352	2.5	-1	1	20	1087	1106	UGCACUGCCUCUUCCCUGGC	::::::::::: ::::::	UCCAGGGAAGAGCCAGUGCC	Cleavage	1
miR408	EVM0011235	2.5	-1	1	20	622	641	UGCACUGCCUCUUCCCUGGC	:: ::::::: ::::::::	ACCUGGGAAGACGCAGUGCA	Cleavage	1
miR408	EVM0029579	2.5	-1	1	20	780	799	UGCACUGCCUCUUCCCUGGC	:: ::::::: ::::::::	ACCUGGGAAGACGCAGUGCA	Cleavage	1
miR408	EVM0011235	2.5	-1	1	20	922	941	UGCACUGCCUCUUCCCUGGC	:: ::::::: ::::::::	ACCUGGGAAGACGCAGUGCA	Cleavage	1
miR408	EVM0011235	2.5	-1	1	20	622	641	UGCACUGCCUCUUCCCUGGC	:: ::::::: ::::::::	ACCUGGGAAGACGCAGUGCA	Cleavage	1
miR408	EVM0036410	2.5	-1	1	20	432	451	UGCACUGCCUCUUCCCUGGC	:::: :::::::: :::::	ACCAGUGAAGAGGCUGUGCA	Cleavage	1
miR408	EVM0019101	2.5	-1	1	20	571	590	UGCACUGCCUCUUCCCUGGC	:::: :::::::: :::::	UCCAGUGAAGAGGCUGUGCA	Cleavage	1
miR408	EVM0002421	2.5	-1	1	20	603	622	UGCACUGCCUCUUCCCUGGC	:::: :::::::: :::::	UCCAGUGAAGAGGCUGUGCA	Cleavage	1
miR472	EVM0022867	2.5	-1	1	22	334	355	UUUUCCCAACUCCACCCAUCCC	:::::::: :::::::: ::::	GGGAUGGGAGGAGUUGGUAAAA	Cleavage	1
miR472	EVM0014880	2.5	-1	1	22	781	802	UUUUCCCAACUCCACCCAUCCC	:::::::: :::::::: ::::	GGGAUGGGAGGAGUUGGUAAAA	Cleavage	1
miR472	EVM0010819	2.5	-1	1	22	1377	1398	UUUUCCCAACUCCACCCAUCCC	:::::::: :::::::: ::::	GGGAUGGGGGGAGUUGGUAAAA	Cleavage	1
miR472	EVM0019416	2.5	-1	1	22	934	955	UUUUCCCAACUCCACCCAUCCC	:::::::: :::::::: ::::	GGGAUGGGGGGAGUUGGUAAAA	Cleavage	1
miR472	EVM0026622	2.5	-1	1	22	1534	1555	UUUUCCCAACUCCACCCAUCCC	:::::::: :::::::: ::::	GGGAUGGGGGGAGUUGGUAAAA	Cleavage	1
miR472	EVM0034736	2.5	-1	1	22	1534	1555	UUUUCCCAACUCCACCCAUCCC	:::::::: :::::::: ::::	GGGAUGGGGGGAGUUGGUAAAA	Cleavage	1
miR472	EVM0010819	2.5	-1	1	22	1531	1552	UUUUCCCAACUCCACCCAUCCC	:::::::: :::::::: ::::	GGGAUGGGGGGAGUUGGUAAAA	Cleavage	1
miR472	EVM0004419	2.5	-1	1	22	1128	1149	UUUUCCCAACUCCACCCAUCCC	::: : ::::::::::::::.:	GGGUUUGGUGGAGUUGGGAAGA	Cleavage	1
miR472	EVM0025918	2.5	-1	1	22	694	715	UUUUCCCAACUCCACCCAUCCC	:: ::::: :::::::: ::::	GGAAUGGGGGGAGUUGGUAAAA	Cleavage	1
miR472	EVM0011682	2.5	-1	1	22	952	973	UUUUCCCAACUCCACCCAUCCC	:: ::::: :::::::: ::::	GGAAUGGGGGGAGUUGGUAAAA	Cleavage	1
miR472	EVM0007747	2.5	-1	1	22	1462	1483	UUUUCCCAACUCCACCCAUCCC	:: ::::: :::::::: ::::	GGAAUGGGGGGAGUUGGUAAAA	Cleavage	1
miR472	EVM0025825	2.5	-1	1	22	1816	1837	UUUUCCCAACUCCACCCAUCCC	:: ::::: :::::::: ::::	GGAAUGGGGGGAGUUGGUAAAA	Cleavage	1
miR472	EVM0035496	2.5	-1	1	22	4513	4534	UUUUCCCAACUCCACCCAUCCC	:: ::::: :::::::: ::::	GGAAUGGGGGGAGUUGGUAAAA	Cleavage	2
miR472	EVM0025306	2.5	-1	1	22	7	28	UUUUCCCAACUCCACCCAUCCC	.::: :::.::::::::.:	GUUGUGGUUGGGGUUGGGAAGA	Cleavage	1
miR475a	EVM0032087	2.5	-1	1	21	1132	1152	AAUGGCCAUUGUAAGAGUAGA	.:.:::::::::: :.::::	AUUGCUCUUACAAUAGUCAUU	Cleavage	1
miR475a	EVM0014229	2.5	-1	1	21	1257	1277	AAUGGCCAUUGUAAGAGUAGA	.:.: ::::::::::::::	CUUGCAAUUACAAUGGCCAUU	Cleavage	1
miR475b	EVM0037592	2.5	-1	1	21	65	85	UUACAGUGCCCAUUGAUUAAG	:::.:::::::: ::.:::::	CUUGAUCAAUGGCCAUUGUAA	Cleavage	1
miR475b	EVM0004229	2.5	-1	1	21	765	785	UUACAGUGCCCAUUGAUUAAG	:::::::::::: ..::::::	CUUAAUCAAUGGAUGCUGUAA	Cleavage	2
miR475b	EVM0023618	2.5	-1	1	21	1468	1488	UUACAGUGCCCAUUGAUUAAG	:::::::::::: .:.:::::	CUUAAUCAAUGGAUAUUGUAA	Cleavage	2
miR475b	EVM0026760	2.5	-1	1	21	813	833	UUACAGUGCCCAUUGAUUAAG	::::: :::::::: ::::::	CUUAACCAAUGGGCUCUGUAA	Cleavage	3
miR475b	EVM0010248	2.5	-1	1	21	1761	1781	UUACAGUGCCCAUUGAUUAAG	.::.:::.:::::::::: ::	UUUGAUCGAUGGGCACUGCAA	Cleavage	1
miR475b	EVM0019470	2.5	-1	1	21	1773	1793	UUACAGUGCCCAUUGAUUAAG	.::.:::.:::::::::: ::	UUUGAUCGAUGGGCACUGCAA	Cleavage	1
miR475b	EVM0034946	2.5	-1	1	21	903	923	UUACAGUGCCCAUUGAUUAAG	.::..:.::::::.:.:::::	UUUGGUUAAUGGGUAUUGUAA	Cleavage	1
miR475b	EVM0019708	2.5	-1	1	21	1458	1478	UUACAGUGCCCAUUGAUUAAG	.::.::..:::::::.:::.:	UUUGAUUGAUGGGCAUUGUGA	Cleavage	1
miR475b	EVM0004892	2.5	-1	1	21	1621	1641	UUACAGUGCCCAUUGAUUAAG	.::.:: :.::::::.:::::	UUUGAUAAGUGGGCAUUGUAA	Cleavage	3
miR475b	EVM0022979	2.5	-1	1	21	1077	1097	UUACAGUGCCCAUUGAUUAAG	:.:::::::: .:::::::	UCUGAUCAAUGGAUACUGUAA	Cleavage	2
miR475b	EVM0005338	2.5	-1	1	21	1443	1463	UUACAGUGCCCAUUGAUUAAG	:.:::::::: .:::::::	UCUGAUCAAUGGAUACUGUAA	Cleavage	2
miR475b	EVM0016652	2.5	-1	1	21	840	860	UUACAGUGCCCAUUGAUUAAG	:.::.::::::: ::::::	UAUGAUUAAUGGGCUCUGUAA	Cleavage	2
miR475b	EVM0016652	2.5	-1	1	21	1140	1160	UUACAGUGCCCAUUGAUUAAG	:.::.::::::: ::::::	UAUGAUUAAUGGGCUCUGUAA	Cleavage	2
miR475b	EVM0008876	2.5	-1	1	21	1074	1094	UUACAGUGCCCAUUGAUUAAG	:.::. :::::.:::::::	UAUGAUUUAUGGGUACUGUAA	Cleavage	1
miR476	EVM0018165	2.5	-1	1	22	386	407	UUGCAAAGAUAGAUUUACUAGC	:.::: ::::::::::::: ::	GUUAGGAAAUCUAUCUUUGAAA	Cleavage	1
miR476	EVM0024093	2.5	-1	1	22	670	691	UUGCAAAGAUAGAUUUACUAGC	: ::::: :.:::.:::::.:	CCAAGUAAUUUUAUUUUUGCGA	Cleavage	1
miR477d	EVM0015095	2.5	-1	1	20	864	883	ACUCCCUCAAAGGUUUCCAG	:: ::::.:::::::::::	CUCAAAACUUUUGAGGGAGU	Cleavage	1
miR477d	EVM0033202	2.5	-1	1	20	864	883	ACUCCCUCAAAGGUUUCCAG	:: ::::.:::::::::::	CUCAAAACUUUUGAGGGAGU	Cleavage	1
miR477d	EVM0017908	2.5	-1	1	20	864	883	ACUCCCUCAAAGGUUUCCAG	:: ::::.:::::::::::	CUCAAAACUUUUGAGGGAGU	Cleavage	1
miR482a	EVM0020096	2.5	-1	1	22	296	317	UUGCCGACCCCACCCAUGCCAA	: :::::::: :::::.::.::	UGGGCAUGGGCGGGGUUGGUAA	Cleavage	1
miR482a	EVM0009726	2.5	-1	1	22	914	935	UUGCCGACCCCACCCAUGCCAA	: :::::::: :::::.::.::	UGGGCAUGGGCGGGGUUGGUAA	Cleavage	1
miR482a	EVM0012216	2.5	-1	1	22	1376	1397	UUGCCGACCCCACCCAUGCCAA	: :::::::: :::::.::.::	UGGGCAUGGGCGGGGUUGGUAA	Cleavage	1
miR482a	EVM0022779	2.5	-1	1	22	911	932	UUGCCGACCCCACCCAUGCCAA	: :::::::: :::::.::.::	UGGGCAUGGGAGGGGUUGGUAA	Cleavage	1
miR482a	EVM0015911	2.5	-1	1	22	968	989	UUGCCGACCCCACCCAUGCCAA	: :::::::::::: .:::.:	GUUGCAUGGGUGGGGAUGGCGA	Cleavage	1
miR482b	EVM0016830	2.5	-1	1	22	1219	1240	UCUUUCCGAGUCCUCCCAUACC	::.: :::::.:::::::::.	AGUGUAGGAGGGCUCGGAAAGG	Cleavage	1
miR482b	EVM0014075	2.5	-1	1	22	802	823	UCUUUCCGAGUCCUCCCAUACC	:: :::::.::: :.:::::::	GGGAUGGGGGGAAUUGGAAAGA	Translation	1
miR482b	EVM0026455	2.5	-1	1	22	817	838	UCUUUCCGAGUCCUCCCAUACC	:: :::::.::: ::::.::::	GGAAUGGGGGGAGUCGGGAAGA	Translation	3
miR482b	EVM0001326	2.5	-1	1	22	1393	1414	UCUUUCCGAGUCCUCCCAUACC	:: :::::.::: :.:::::::	GGGAUGGGGGGAAUUGGAAAGA	Translation	1
miR482b	EVM0002329	2.5	-1	1	22	841	862	UCUUUCCGAGUCCUCCCAUACC	:: :::::.::::::::.:: :	GGAAUGGGGGGACUCGGGAAAA	Cleavage	1
miR482b	EVM0014262	2.5	-1	1	22	2389	2410	UCUUUCCGAGUCCUCCCAUACC	::::::::::::.:::.: :	UUUAUGGGAGGACUUGGAGACA	Cleavage	1
miR482b	EVM0017823	2.5	-1	1	22	2533	2554	UCUUUCCGAGUCCUCCCAUACC	::::::::::::.:::.: :	UUUAUGGGAGGACUUGGAGACA	Cleavage	1
miR482b	EVM0034765	2.5	-1	1	22	2629	2650	UCUUUCCGAGUCCUCCCAUACC	::::::::::::.:::.: :	UUUAUGGGAGGACUUGGAGACA	Cleavage	1
miR482b	EVM0014262	2.5	-1	1	22	2689	2710	UCUUUCCGAGUCCUCCCAUACC	::::::::::::.:::.: :	UUUAUGGGAGGACUUGGAGACA	Cleavage	1
miR482b	EVM0007050	2.5	-1	1	22	892	913	UCUUUCCGAGUCCUCCCAUACC	:: ::::: :: ::::::::::	GGGAUGGGUGGCCUCGGAAAGA	Translation	1
miR482b	EVM0018219	2.5	-1	1	22	892	913	UCUUUCCGAGUCCUCCCAUACC	:: ::::: :: ::::::::::	GGGAUGGGUGGCCUCGGAAAGA	Translation	1
miR482b	EVM0024545	2.5	-1	1	22	396	417	UCUUUCCGAGUCCUCCCAUACC	:: : :::::.::::::::::	GGAAGAGGAGGGCUCGGAAAGA	Cleavage	1
miR482c	EVM0022779	2.5	-1	1	20	913	932	UUACCAAUACCUCUCAUGCC	::::::.:::: .:::::::	GGCAUGGGAGGGGUUGGUAA	Cleavage	1
miR482d	EVM0033517	2.5	-1	1	22	751	772	UUUUCCCUACUCCACCCAUCCC	::::::::::::::.:: ::.:	GGGAUGGGUGGAGUGGGAAAGA	Cleavage	1
miR482d	EVM0006495	2.5	-1	1	22	793	814	UUUUCCCUACUCCACCCAUCCC	::::::::::: ::.:::::.:	GGGAUGGGUGGUGUGGGGAAGA	Translation	1
miR482d	EVM0028579	2.5	-1	1	22	840	861	UUUUCCCUACUCCACCCAUCCC	::::::::::: ::.:::::.:	GGGAUGGGUGGUGUGGGGAAGA	Translation	1
miR482d	EVM0023023	2.5	-1	1	22	1078	1099	UUUUCCCUACUCCACCCAUCCC	:: ::::: :::::::: ::::	GGAAUGGGAGGAGUAGGUAAAA	Cleavage	1
miR482d	EVM0008548	2.5	-1	1	22	2751	2772	UUUUCCCUACUCCACCCAUCCC	::::: ::.::.:::::.:	GACAUGGGAGGGGUGGGGAAGA	Cleavage	1
miR482e	EVM0037013	2.5	-1	1	22	4101	4122	UCUUUCCAACGCCUCCCAUACC	:::::::::: :::::.::.	CCUAUGGGAGGCUUUGGAGAGG	Translation	1
miR482e	EVM0029599	2.5	-1	1	22	4329	4350	UCUUUCCAACGCCUCCCAUACC	:::::::::: :::::.::.	CCUAUGGGAGGCUUUGGAGAGG	Translation	1
miR482e	EVM0034118	2.5	-1	1	22	742	763	UCUUUCCAACGCCUCCCAUACC	.:::::::.:::::..::.	GCGGUGGGAGGUGUUGGGGAGG	Cleavage	2
miR482e	EVM0034118	2.5	-1	1	22	442	463	UCUUUCCAACGCCUCCCAUACC	.:::::::.:::::..::.	GCGGUGGGAGGUGUUGGGGAGG	Cleavage	2
miR5278	EVM0021830	2.5	-1	1	20	1196	1215	CAUUUGCUGCAGAUUAUUUU	::.:::::.:::::::.::	AAGAUAAUUUGCAGCAGAUA	Cleavage	1
miR5278	EVM0011372	2.5	-1	1	20	651	670	CAUUUGCUGCAGAUUAUUUU	::.::.:::::: :::::::	AAGAUGAUCUGCCGCAAAUG	Cleavage	1
miR5278	EVM0010202	2.5	-1	1	20	1055	1074	CAUUUGCUGCAGAUUAUUUU	.:::.::.::::::::::	UGAAUGAUUUGCAGCAAAUA	Cleavage	1
miR5278	EVM0036119	2.5	-1	1	20	568	587	CAUUUGCUGCAGAUUAUUUU	..:::: ::::::::::::	GGAAUACUCUGCAGCAAAUU	Cleavage	1
miR5278	EVM0028206	2.5	-1	1	20	452	471	CAUUUGCUGCAGAUUAUUUU	:: :::::::::::::.:	UAACUAAUCUGCAGCAAGUC	Cleavage	1
miR5278	EVM0020647	2.5	-1	1	20	455	474	CAUUUGCUGCAGAUUAUUUU	::: ..:::::::.:::::	UAAAAGGUCUGCAGUAAAUG	Cleavage	1
miR5278	EVM0020647	2.5	-1	1	20	755	774	CAUUUGCUGCAGAUUAUUUU	::: ..:::::::.:::::	UAAAAGGUCUGCAGUAAAUG	Cleavage	1
miR5278	EVM0001813	2.5	-1	1	20	1261	1280	CAUUUGCUGCAGAUUAUUUU	: : ::::::.::::::::	CACACAAUCUGUAGCAAAUG	Cleavage	1
miR5278	EVM0032327	2.5	-1	1	20	2650	2669	CAUUUGCUGCAGAUUAUUUU	::: : :.:::::::::::	CAAAGAUUUUGCAGCAAAUG	Cleavage	1
miR530a	EVM0009377	2.5	-1	1	21	876	896	UGCAUUUGCACCUGCAUCUUU	.:::::: ::::::::::::	GAAGAUGGUGGUGCAAAUGCA	Cleavage	1
miR530a	EVM0019175	2.5	-1	1	21	4181	4201	UGCAUUUGCACCUGCAUCUUU	:::::::: :::::::::	UCAGAUGCAGCUGCAAAUGCC	Translation	1
miR530a	EVM0019175	2.5	-1	1	21	4796	4816	UGCAUUUGCACCUGCAUCUUU	:::::::: :::::::::	UCAGAUGCAGCUGCAAAUGCC	Translation	1
miR530a	EVM0007453	2.5	-1	1	21	548	568	UGCAUUUGCACCUGCAUCUUU	:: :: ::::::::.:::::	UAACAUACAGGUGCAGAUGCA	Cleavage	1
miR530a	EVM0023887	2.5	-1	1	21	2465	2485	UGCAUUUGCACCUGCAUCUUU	: ::: :::::::::: ::::	AUAGAAGCAGGUGCAAUUGCA	Cleavage	1
miR530a	EVM0035430	2.5	-1	1	21	1209	1229	UGCAUUUGCACCUGCAUCUUU	: : ::::::::::.::::	UCAAAAGCAGGUGCAAGUGCA	Cleavage	1
miR530b	EVM0023341	2.5	-1	1	21	463	483	UGCAUUUGCACCUGCACCUUA	:..:::::.::::: ::::::	UGGGGUGCGGGUGCUAAUGCA	Cleavage	1
miR530b	EVM0011428	2.5	-1	1	21	574	594	UGCAUUUGCACCUGCACCUUA	:..:::::.::::: ::::::	UGGGGUGCGGGUGCUAAUGCA	Cleavage	1
miR530b	EVM0000488	2.5	-1	1	21	1736	1756	UGCAUUUGCACCUGCACCUUA	: :::::: ::::.::.::::	UUAGGUGCUGGUGUAAGUGCA	Cleavage	1
miR530b	EVM0021395	2.5	-1	1	21	437	457	UGCAUUUGCACCUGCACCUUA	.:::::.:::::...::::	GCGGGUGCGGGUGCGGGUGCA	Cleavage	1
miR6023	EVM0035588	2.5	-1	1	20	9	28	UUCCAUGUCAAAGAGUUUUU	:::::. :::::.:.:::::	AAAAAUCCUUUGGCGUGGAA	Cleavage	1
miR6023	EVM0006930	2.5	-1	1	20	573	592	UUCCAUGUCAAAGAGUUUUU	.:::.::.: ::::::::::	GAAAGCUUUGUGACAUGGAA	Translation	1
miR6023	EVM0009527	2.5	-1	1	20	1414	1433	UUCCAUGUCAAAGAGUUUUU	::.::. .::::::::::::	AAGAAUGUUUUGACAUGGAA	Cleavage	1
miR6023	EVM0031683	2.5	-1	1	20	1177	1196	UUCCAUGUCAAAGAGUUUUU	::.::. .::::::::::::	AAGAAUGUUUUGACAUGGAA	Cleavage	1
miR6023	EVM0008543	2.5	-1	1	20	2674	2693	UUCCAUGUCAAAGAGUUUUU	...:::.::::.:::::::	CGGGACUUUUUGGCAUGGAA	Cleavage	1
miR6023	EVM0000405	2.5	-1	1	20	2528	2547	UUCCAUGUCAAAGAGUUUUU	.:::: :.:::::..:::::	GAAAAGUUUUUGAUGUGGAA	Cleavage	1
miR6421	EVM0035167	2.5	-1	1	21	550	570	UAGAGCAGAUUGUAAGGGAAG	:::::. :::::::::::::	CUUCCUCUACAAUCUGCUCUU	Cleavage	1
miR6421	EVM0027276	2.5	-1	1	21	445	465	UAGAGCAGAUUGUAAGGGAAG	:::::. :::::::::::::	CUUCCUCUACAAUCUGCUCUU	Cleavage	1
miR6421	EVM0035167	2.5	-1	1	21	164	184	UAGAGCAGAUUGUAAGGGAAG	:::::. :::::::::::::	CUUCCUCUACAAUCUGCUCUU	Cleavage	1
miR6421	EVM0021733	2.5	-1	1	21	1138	1158	UAGAGCAGAUUGUAAGGGAAG	.:::.:::::.: ::::::::	UUUCUCUUACGAGCUGCUCUA	Cleavage	1
miR6421	EVM0011834	2.5	-1	1	21	262	282	UAGAGCAGAUUGUAAGGGAAG	.::::.:::.::::: :::::	UUUCCUUUAUAAUCUUCUCUA	Cleavage	1
miR6421	EVM0003250	2.5	-1	1	21	1553	1573	UAGAGCAGAUUGUAAGGGAAG	:.:::::..:::::.:.::	AAUUCCUUAUGAUCUGUUUUA	Cleavage	1
miR6425a	EVM0027236	2.5	-1	1	20	613	632	UUGUCUUCCAUGGAAUAGGC	:: :::::..::::.:::::	GCGUAUUCUGUGGAGGACAA	Cleavage	1
miR6425a	EVM0005262	2.5	-1	1	20	613	632	UUGUCUUCCAUGGAAUAGGC	:: :::::..::::.:::::	GCGUAUUCUGUGGAGGACAA	Cleavage	1
miR6425a	EVM0036577	2.5	-1	1	20	685	704	UUGUCUUCCAUGGAAUAGGC	::::::::: ::::::::	CCCUAUUCCAAGGAAGACAU	Translation	1
miR6425a	EVM0037238	2.5	-1	1	20	1297	1316	UUGUCUUCCAUGGAAUAGGC	:.::::..::::.:::.::	UCUUAUUUUAUGGGAGAUAA	Cleavage	1
miR6425a	EVM0033129	2.5	-1	1	20	1955	1974	UUGUCUUCCAUGGAAUAGGC	..::::.:::::::::..:	UUUUAUUUCAUGGAAGAUGA	Cleavage	1
miR6425a	EVM0034338	2.5	-1	1	20	1270	1289	UUGUCUUCCAUGGAAUAGGC	::: : .::::::::::::	UCCUCUAUCAUGGAAGACAA	Cleavage	1
miR6425a	EVM0019924	2.5	-1	1	20	410	429	UUGUCUUCCAUGGAAUAGGC	:: ::::::::::::::.	CCCAUUUCCAUGGAAGACAG	Cleavage	2
miR6425b	EVM0027236	2.5	-1	1	20	613	632	UUGUCUUCCAUGGAAUAGGC	:: :::::..::::.:::::	GCGUAUUCUGUGGAGGACAA	Cleavage	1
miR6425b	EVM0005262	2.5	-1	1	20	613	632	UUGUCUUCCAUGGAAUAGGC	:: :::::..::::.:::::	GCGUAUUCUGUGGAGGACAA	Cleavage	1
miR6425b	EVM0036577	2.5	-1	1	20	685	704	UUGUCUUCCAUGGAAUAGGC	::::::::: ::::::::	CCCUAUUCCAAGGAAGACAU	Translation	1
miR6425b	EVM0037238	2.5	-1	1	20	1297	1316	UUGUCUUCCAUGGAAUAGGC	:.::::..::::.:::.::	UCUUAUUUUAUGGGAGAUAA	Cleavage	1
miR6425b	EVM0033129	2.5	-1	1	20	1955	1974	UUGUCUUCCAUGGAAUAGGC	..::::.:::::::::..:	UUUUAUUUCAUGGAAGAUGA	Cleavage	1
miR6425b	EVM0034338	2.5	-1	1	20	1270	1289	UUGUCUUCCAUGGAAUAGGC	::: : .::::::::::::	UCCUCUAUCAUGGAAGACAA	Cleavage	1
miR6425b	EVM0019924	2.5	-1	1	20	410	429	UUGUCUUCCAUGGAAUAGGC	:: ::::::::::::::.	CCCAUUUCCAUGGAAGACAG	Cleavage	2
miR6427	EVM0016715	2.5	-1	1	22	850	871	UCGUAAUGCUUCAUUCUCACAA	::::: :.:::::.:::.:::	CUGUGAAAGUGAAGUAUUGCGA	Cleavage	1
miR6430	EVM0016440	2.5	-1	1	21	4203	4223	UGAUGAUUAAUUGACUGCAAA	:::: ::::::::::::.	ACUGCAUUCAAUUAAUCAUUU	Cleavage	1
miR6430	EVM0016440	2.5	-1	1	21	3760	3780	UGAUGAUUAAUUGACUGCAAA	:::: ::::::::::::.	ACUGCAUUCAAUUAAUCAUUU	Cleavage	1
miR6434	EVM0037245	2.5	-1	1	21	2792	2812	AUUGAUCUGGUUUACAUAGAC	: ::::::::.:.:::.:::	CUAUAUGUAAAUCGGAUUAAU	Cleavage	1
miR6434	EVM0016333	2.5	-1	1	21	448	468	AUUGAUCUGGUUUACAUAGAC	:::::: ::.::::::..::	UUCUAUGAAAGCCAGAUUGAU	Cleavage	1
miR6434	EVM0001165	2.5	-1	1	21	106	126	AUUGAUCUGGUUUACAUAGAC	: .::::::::.:: ::::::	GAUUAUGUAAAUCAAAUCAAU	Cleavage	1
miR6434	EVM0015947	2.5	-1	1	21	775	795	AUUGAUCUGGUUUACAUAGAC	.::::::::: :::::.::	AAUUAUGUAAACAAGAUCGAU	Cleavage	1
miR6434	EVM0007436	2.5	-1	1	21	826	846	AUUGAUCUGGUUUACAUAGAC	.::::::::: :::::.::	AAUUAUGUAAACAAGAUCGAU	Cleavage	1
miR6434	EVM0024644	2.5	-1	1	21	3248	3268	AUUGAUCUGGUUUACAUAGAC	:: :::..:::::.:::::	UGCUUUGUGGACCAGGUCAAU	Cleavage	1
miR6439	EVM0011480	2.5	-1	1	21	259	279	UCUGCUUCUUGAUUUGGUGCC	::::. :::::.:::::.:::	GGCAUGAAAUCGAGAAGUAGA	Cleavage	1
miR6439	EVM0019484	2.5	-1	1	21	1304	1324	UCUGCUUCUUGAUUUGGUGCC	::.: :.::::::::::::.	AGCGCAAGAUCAAGAAGCAGG	Cleavage	1
[truncated: 9,539 more rows]
